# Supplementary material for: The MADS-Box Transcription Factor CaRIN Positively Regulates Chlorophyll Degradation During Pepper (Capsicum annuum L.) Fruit Ripening by Repressing the Expression of CaLhcb-P4
Source: Plants (Basel). 2025 Feb 3;14(3):445. doi: 10.3390/plants14030445 (PMC11819861; doi:10.3390/plants14030445)
Supplement: Supplementary file 1 [file plants-14-00445-s001.zip]

Archive with 1 entries (1 files):
- plants-3430900-supplementary.xlsx
