# Supplementary material for: The MADS-Box Transcription Factor CaRIN Positively Regulates Chlorophyll Degradation During Pepper (Capsicum annuum L.) Fruit Ripening by Repressing the Expression of CaLhcb-P4
Source: Plants (Basel). 2025 Feb 3;14(3):445. doi: 10.3390/plants14030445 (PMC11819861; doi:10.3390/plants14030445)
Supplement: Supplementary file 1 [file plants-14-00445-s001.zip › plants-3430900-supplementary.xlsx]

## Sheet: Table S1
Table S1. Primers used in this study
Gene	Gene ID	Forward primer (from 5' to 3')	Reverse primer (from 5' to 3')	Experiment
CaRIN	Caz11g18780	GTGAGTAAGGTTACCGAATTCAACGGCAAAATGTCCAATTTTAT	CGTGAGCTCGGTACCGGATCCGTGTATAGGCTATAGCTTTCTTTTTCTTTT	VIGS vector
CaRIN	Caz11g18780	TTTGTGCTTCAATTGACACTCCTTG	TTTGGGAGGCTCAAACGAGAC	qRT-PCR analysis
CaUROS	Caz04g04590	TGCTGGGACCCCATCTATCAGAGTA	GCAAATGCCACATCAAGATACTGCT	qRT-PCR analysis
CaCalhcA-P4	Caz03g07260	CATGTGCCACAAGAACCAGGTTCCT	AAGCCATTCACCTTTCTTAGCTTCA	qRT-PCR analysis
CaUROS	Caz04g04590	TTTGATATTGGATCGGAATTCTTAGAGCTCAAATTCCAACTATAGA	ATACAGAGCACATGCCTCGAGTATGATATTAAGTATTAGCAAGGGC	Y1H assay
CaCalhcA-P4	Caz03g07260	TTTGATATTGGATCGGAATTCAGTCTAAGCCACACCTAAACTATAC	ATACAGAGCACATGCCTCGAGAACTCCTTACTCAGACGTTGGATTT	Y1H assay
CaCalhcA-P4	Caz03g07260	GTCGACGGTATCGATAAGCTTAGTCTAAGCCACACCTAAACTATAC	CGCTCTAGAACTAGTGGATCCAACTCCTTACTCAGACGTTGGATTT	Dual-luciferase assay

## Sheet: Table S2
Table S2. List of CaRIN-bound genes determined by DAP-seq
Gene	NR_annotation
Caz10g01690	PREDICTED: LOW QUALITY PROTEIN: putative F-box protein At3g23970 [Capsicum annuum]
Caz12g07620	PREDICTED: E3 ubiquitin-protein ligase MBR2-like [Capsicum annuum]
Caz11g17490	putative Transmembrane emp24 domain-containing protein 10 precursor [Capsicum annuum]
Caz11g23020	PREDICTED: beta-glucuronosyltransferase GlcAT14A [Capsicum annuum]
Caz04g12740	putative protein ASPARTIC PROTEASE IN GUARD CELL 1-like [Capsicum annuum]
Caz05g14470	PREDICTED: glutamine synthetase-like isoform X1 [Capsicum annuum]
Caz09g17050	PREDICTED: uncharacterized protein LOC107842152 [Capsicum annuum]
Caz01g33680	hypothetical protein T459_03354 [Capsicum annuum]
Caz03g34070	putative 3-ketoacyl-CoA synthase 11-like [Capsicum annuum]
Caz11g01280	F-box/kelch-repeat protein SKIP11 [Capsicum annuum]
Caz02g32420	PREDICTED: lysine histidine transporter 1-like [Capsicum annuum]
Caz03g41390	PREDICTED: dCTP pyrophosphatase 1-like [Capsicum annuum]
Caz08g04440	PREDICTED: uncharacterized protein LOC107838999 [Capsicum annuum]
Caz02g22640	PREDICTED: probable serine/threonine-protein kinase abkC [Capsicum annuum]
Caz04g10960	PREDICTED: laccase-14-like [Capsicum annuum]
Caz12g26620	Heterogeneous nuclear ribonucleoprotein 1 [Capsicum annuum]
Caz01g28130	putative histidine-containing phosphotransfer protein 1-like isoform X1 [Capsicum annuum]
Caz03g00560	1-phosphatidylinositol-3-phosphate 5-kinase FAB1B [Capsicum annuum]
Caz11g09110	PREDICTED: stomatal closure-related actin-binding protein 1-like isoform X2 [Capsicum annuum]
Caz11g06290	PREDICTED: sphingosine kinase 2-like [Capsicum annuum]
Caz07g23660	Indole-3-acetate O-methyltransferase 1 [Capsicum chinense]
Caz02g25850	PREDICTED: ACT domain-containing protein ACR1 [Capsicum annuum]
Caz12g18120	PREDICTED: U-box domain-containing protein 21-like [Capsicum annuum]
Caz12g27340	PREDICTED: F-box/FBD/LRR-repeat protein At5g53840-like isoform X1 [Capsicum annuum]
Caz06g14550	hypothetical protein FXO37_07219 [Capsicum annuum]
Caz04g23280	PREDICTED: serine/threonine-protein kinase HT1-like [Capsicum annuum]
Caz11g11910	PREDICTED: F-box protein At1g70590-like [Capsicum annuum]
Caz05g22260	hypothetical protein FXO38_31802 [Capsicum annuum]
Caz02g17780	hypothetical protein CQW23_04578 [Capsicum baccatum]
Caz01g03150	PREDICTED: uncharacterized protein LOC107852279 [Capsicum annuum]
Caz12g10230	PREDICTED: inorganic pyrophosphatase 1-like [Capsicum annuum]
Caz06g11120	PREDICTED: calcium-binding allergen Ole e 8-like [Capsicum annuum]
Caz01g34820	PREDICTED: inositol 1,3,4-trisphosphate 5/6-kinase 4 isoform X2 [Capsicum annuum]
Caz02g07600	hypothetical protein FXO38_35520 [Capsicum annuum]
Caz12g17710	Protein trichome berefringence-like 7 [Capsicum annuum]
Caz02g29940	expansin-A10 precursor [Capsicum annuum]
Caz05g05530	hypothetical protein FXO38_19105 [Capsicum annuum]
Caz03g38520	putative 60S ribosomal protein L13a-4-like [Capsicum annuum]
Caz06g04100	putative zinc finger protein ZAT11-like, partial [Capsicum annuum]
Caz01g29210	putative DNA-directed RNA polymerase I subunit rpa1-like [Capsicum annuum]
Caz11g16590	putative mitochondrial chaperone BCS1-A-like isoform 2 [Capsicum annuum]
Caz09g16920	PREDICTED: probable WRKY transcription factor 49 [Capsicum annuum]
Caz02g16660	hypothetical protein CQW23_29870 [Capsicum baccatum]
Caz12g10920	hypothetical protein T459_30578 [Capsicum annuum]
Caz06g01230	ribophorin 2 family protein [Capsicum annuum]
Caz09g09470	hypothetical protein CQW23_06246 [Capsicum baccatum]
Caz04g21340	PREDICTED: cold shock domain-containing protein 3-like [Capsicum annuum]
Caz06g16200	putative agamous-like MADS-box protein AGL62-like [Capsicum annuum]
Caz10g05100	PREDICTED: organ-specific protein S2-like [Capsicum annuum]
Caz07g07000	Protein trichome birefringence-like 15 [Capsicum baccatum]
Caz01g23950	PREDICTED: cycloartenol-C-24-methyltransferase 1-like [Capsicum annuum]
Caz04g00700	PREDICTED: serine/threonine-protein kinase CDL1-like isoform X2 [Capsicum annuum]
Caz06g14280	hypothetical protein T459_17278 [Capsicum annuum]
Caz07g23910	PREDICTED: zinc finger CCCH domain-containing protein 18-like isoform X3 [Capsicum annuum]
Caz09g22670	PREDICTED: uncharacterized protein LOC109241154 [Nicotiana attenuata]
Caz01g29700	PREDICTED: uncharacterized protein LOC107857166 [Capsicum annuum]
Caz03g33630	PREDICTED: aspartic proteinase-like [Capsicum annuum]
Caz04g14250	2-alkenal reductase (NADP(+)-dependent) [Capsicum baccatum]
Caz03g34530	40S ribosomal protein S15 [Capsicum annuum]
Caz08g13980	putative protein DEHYDRATION-INDUCED 19 -like protein 3-like [Capsicum annuum]
Caz12g05980	PREDICTED: serine/threonine-protein kinase CDL1-like [Capsicum annuum]
Caz01g31600	Eukaryotic translation initiation factor 4G [Capsicum annuum]
Caz03g13200	hypothetical protein T459_34350 [Capsicum annuum]
Caz11g04610	PREDICTED: ubiquitin carboxyl-terminal hydrolase 13-like isoform X1 [Capsicum annuum]
Caz11g22640	PREDICTED: ceramide kinase isoform X1 [Capsicum annuum]
Caz09g15930	putative glutathione S-transferase [Capsicum annuum]
Caz03g28690	hypothetical protein FXO37_34219 [Capsicum annuum]
Caz01g28840	putative protein ALWAYS EARLY 3-like [Capsicum annuum]
Caz01g21220	hypothetical protein BC332_32778 [Capsicum chinense]
Caz11g22730	Nuclear poly(A) polymerase 2 [Capsicum annuum]
Caz05g00450	Two-component response regulator ARR9 [Capsicum annuum]
Caz02g32040	PREDICTED: ras-related protein RABB1b [Capsicum annuum]
Caz03g11610	putative ankyrin repeat-containing protein-like [Capsicum annuum]
Caz06g02610	PREDICTED: uncharacterized protein LOC107875414 [Capsicum annuum]
Caz01g18560	hypothetical protein FXO38_15644 [Capsicum annuum]
Caz01g39460	PREDICTED: kirola-like [Capsicum annuum]
Caz08g10650	PREDICTED: calcium-transporting ATPase 12, plasma membrane-type-like [Capsicum annuum]
Caz06g12130	PREDICTED: uncharacterized protein LOC107852680 [Capsicum annuum]
Caz11g05660	PREDICTED: protein DGS1, mitochondrial-like [Nicotiana tabacum]
Caz04g05740	PREDICTED: metal transporter Nramp2-like [Capsicum annuum]
Caz09g15020	hypothetical protein CQW23_21594 [Capsicum baccatum]
Caz10g07090	putative DEAD-box ATP-dependent RNA helicase 26-like isoform X1 [Capsicum annuum]
Caz05g08560	PREDICTED: probable calcium-binding protein CML25 [Capsicum annuum]
Caz06g12090	hypothetical protein FXO37_25018 [Capsicum annuum]
Caz02g22100	PREDICTED: L-ascorbate peroxidase 3, peroxisomal-like isoform X1 [Capsicum annuum]
Caz01g36630	PREDICTED: histidine decarboxylase-like [Capsicum annuum]
Caz10g18280	putative UNC93-like protein-like [Capsicum annuum]
Caz04g16120	PREDICTED: cyclin-dependent kinase E-1 isoform X1 [Capsicum annuum]
Caz04g23640	Histone H2AX [Capsicum annuum]
Caz02g05310	PREDICTED: uncharacterized protein LOC107858647 [Capsicum annuum]
Caz04g25690	putative (E,E)-geranyllinalool synthase-like [Capsicum annuum]
Caz09g22820	PREDICTED: signal recognition particle 54 kDa protein, chloroplastic [Capsicum annuum]
Caz04g17820	hypothetical protein FXO38_36560, partial [Capsicum annuum]
Caz01g14260	cytoplasmic ribosomal protein S13 [Solanum lycopersicum]
Caz10g18290	Protein RADIALIS-like 2 [Capsicum annuum]
Caz07g04890	hypothetical protein FXO37_21311 [Capsicum annuum]
Caz10g14990	PREDICTED: ABC transporter F family member 4 [Capsicum annuum]
Caz05g09700	PREDICTED: WSC domain-containing protein ARB_07867-like [Capsicum annuum]
Caz06g06520	hypothetical protein T459_13774 [Capsicum annuum]
Caz08g08040	PREDICTED: ferric reduction oxidase 2-like [Capsicum annuum]
Caz05g13500	PREDICTED: putative protein TPRXL [Capsicum annuum]
Caz12g17230	putative cellulose synthase A catalytic subunit 3 [UDP-forming] [Capsicum annuum]
Caz01g06220	PREDICTED: WAT1-related protein At5g47470 isoform X1 [Capsicum annuum]
Caz04g21770	hypothetical protein T459_11457 [Capsicum annuum]
Caz12g23690	PREDICTED: uncharacterized protein LOC107851635 [Capsicum annuum]
Caz03g21530	putative 40S ribosomal protein S11-like [Capsicum annuum]
Caz07g24220	PREDICTED: NAD-dependent protein deacetylase SRT1 [Capsicum annuum]
Caz11g03980	PREDICTED: probable CCR4-associated factor 1 homolog 9 [Capsicum annuum]
Caz10g16600	hypothetical protein FXO38_25762 [Capsicum annuum]
Caz06g20090	PREDICTED: pentatricopeptide repeat-containing protein At4g02750-like [Capsicum annuum]
Caz08g10570	PREDICTED: sec-independent protein translocase protein TATA, chloroplastic [Capsicum annuum]
Caz04g04140	hypothetical protein T459_13190 [Capsicum annuum]
Caz11g20820	hypothetical protein EJD97_001613, partial [Solanum chilense]
Caz02g23130	PREDICTED: uncharacterized protein LOC107858297 [Capsicum annuum]
Caz11g13520	PREDICTED: uncharacterized protein LOC107845063 [Capsicum annuum]
Caz06g03480	PREDICTED: uncharacterized protein LOC107875502 [Capsicum annuum]
Caz06g29250	hypothetical protein T459_15832 [Capsicum annuum]
Caz12g09380	hypothetical protein CQW23_28726 [Capsicum baccatum]
Caz08g02820	PREDICTED: probable polyribonucleotide nucleotidyltransferase 1, chloroplastic [Capsicum annuum]
Caz06g28130	hypothetical protein C3L33_21761, partial [Rhododendron williamsianum]
Caz11g23510	Cell division control protein 48 -like protein C [Capsicum annuum]
Caz07g24250	PREDICTED: nuclear transcription factor Y subunit B-9-like [Capsicum annuum]
Caz01g10570	Urea-proton symporter DUR3 [Capsicum annuum]
Caz06g17210	PREDICTED: uncharacterized protein LOC107872896 [Capsicum annuum]
Caz02g31910	PREDICTED: uncharacterized protein LOC107860690 [Capsicum annuum]
Caz02g12570	PREDICTED: uncharacterized protein LOC107859145 [Capsicum annuum]
Caz08g06130	Subtilisin-like protease SBT1.7, partial [Capsicum annuum]
Caz08g08510	PREDICTED: GDSL esterase/lipase At4g01130-like [Capsicum annuum]
Caz10g11510	Secoisolariciresinol dehydrogenase [Capsicum baccatum]
Caz03g05990	PREDICTED: flotillin-like protein 3 [Capsicum annuum]
Caz12g05240	PREDICTED: 26S proteasome non-ATPase regulatory subunit 10-like [Capsicum annuum]
Caz02g28830	PREDICTED: developmental protein SEPALLATA 1 isoform X3 [Capsicum annuum]
Caz03g13830	PREDICTED: miraculin-like [Capsicum annuum]
Caz08g09260	Aluminum-activated malate transporter 10 [Capsicum annuum]
Caz01g32220	PREDICTED: serine/threonine-protein kinase D6PKL1 [Capsicum annuum]
Caz05g04890	Protein pelota -like protein [Capsicum baccatum]
Caz02g02000	PREDICTED: uncharacterized protein LOC107060431 [Solanum tuberosum]
Caz01g39370	PREDICTED: fruit-specific protein-like [Capsicum annuum]
Caz03g25730	maturase K [Capsicum annuum]
Caz09g22770	PREDICTED: heterogeneous nuclear ribonucleoprotein R [Capsicum annuum]
Caz02g17190	tRNA (guanine(37)-N1)-methyltransferase 1 [Capsicum annuum]
Caz06g21900	PREDICTED: uncharacterized protein LOC107852784 [Capsicum annuum]
Caz11g21340	PREDICTED: putative late blight resistance protein homolog R1A-10 [Capsicum annuum]
Caz12g21940	PREDICTED: probable pectate lyase 13 [Capsicum annuum]
Caz12g08460	--
Caz02g28870	PREDICTED: UDP-arabinopyranose mutase 1 [Capsicum annuum]
Caz12g15220	hypothetical protein FXO37_12998 [Capsicum annuum]
Caz11g06720	hypothetical protein T459_28281 [Capsicum annuum]
Caz02g26330	putative protein phosphatase 2C 78-like [Capsicum annuum]
Caz04g04510	putative UDP-glycosyltransferase 79B6-like [Capsicum annuum]
Caz01g19390	photosystem I assembly protein ycf4 [Capsicum annuum]
Caz03g13760	hypothetical protein GOBAR_AA36697 [Gossypium barbadense]
Caz01g42550	DNA-directed RNA polymerase subunit beta [Zea mays]
Caz12g15110	ribosomal protein S15 [Capsicum annuum]
Caz02g14370	PREDICTED: uncharacterized protein LOC107859285 [Capsicum annuum]
Caz10g03940	PREDICTED: uncharacterized protein LOC107844156 [Capsicum annuum]
Caz03g24440	putative U-box domain-containing protein 15-like [Capsicum annuum]
Caz07g12800	PREDICTED: uncharacterized protein LOC107878170 isoform X2 [Capsicum annuum]
Caz05g04290	PREDICTED: probable pectate lyase 4 isoform X1 [Capsicum annuum]
Caz01g39320	Cell division cycle 20.2, cofactor of APC complex [Capsicum annuum]
Caz02g29330	PREDICTED: F-box/FBD/LRR-repeat protein At5g56420-like [Capsicum annuum]
Caz02g22710	PREDICTED: zinc finger CCCH domain-containing protein 44 isoform X1 [Capsicum annuum]
Caz05g22910	hypothetical protein T459_15622 [Capsicum annuum]
Caz07g06600	PREDICTED: receptor-like protein 12 [Capsicum annuum]
Caz12g25950	PREDICTED: probable beta-1,4-xylosyltransferase IRX14 [Capsicum annuum]
Caz08g06860	La protein 1 [Capsicum annuum]
Caz11g02930	PREDICTED: uncharacterized protein LOC107847886 isoform X1 [Capsicum annuum]
Caz06g26490	Adenylate isopentenyltransferase 5, chloroplastic [Capsicum annuum]
Caz03g40530	putative cytochrome 83B1-like [Capsicum annuum]
Caz08g17260	putative rhomboid-like protease 2-like [Capsicum annuum]
Caz04g02620	PREDICTED: cytokinin dehydrogenase 5 [Capsicum annuum]
Caz03g33720	hypothetical protein FXO37_35355 [Capsicum annuum]
Caz02g18000	hypothetical protein FXO38_08911 [Capsicum annuum]
Caz01g40360	hypothetical protein BC332_34146 [Capsicum chinense]
Caz08g15640	Protein STICHEL [Capsicum annuum]
Caz03g38590	hypothetical protein T459_07488 [Capsicum annuum]
Caz08g00300	PREDICTED: transcription repressor MYB5-like [Capsicum annuum]
Caz09g00350	PREDICTED: two-component response regulator ARR12-like [Capsicum annuum]
Caz04g25640	putative (E,E)-geranyllinalool synthase-like [Capsicum annuum]
Caz07g03880	PREDICTED: uncharacterized protein LOC107853225 [Capsicum annuum]
Caz09g04180	PREDICTED: protein LIKE COV 1-like [Capsicum annuum]
Caz09g08320	hypothetical protein FXO38_17369 [Capsicum annuum]
Caz03g02340	PREDICTED: uncharacterized protein LOC107861814 [Capsicum annuum]
Caz09g11390	Ubiquinol oxidase 2, mitochondrial, partial [Capsicum annuum]
Caz02g18540	PREDICTED: CRIB domain-containing protein RIC10-like isoform X1 [Capsicum annuum]
Caz04g16600	PREDICTED: uncharacterized protein LOC107867916 isoform X1 [Capsicum annuum]
Caz01g19020	Ureide permease 5 [Capsicum annuum]
Caz02g07420	PREDICTED: E3 ubiquitin-protein ligase hrd-like protein 1 [Capsicum annuum]
Caz01g34570	putative 17.3 kDa class II heat shock protein-like [Capsicum annuum]
Caz12g21400	PREDICTED: acyl-CoA-binding domain-containing protein 4 [Capsicum annuum]
Caz01g08340	putative AP-2 complex subunit mu-like isoform X1 [Capsicum annuum]
Caz11g11070	hypothetical protein FXO37_19989 [Capsicum annuum]
Caz11g04700	hypothetical protein A4A49_13116 [Nicotiana attenuata]
Caz01g02720	PREDICTED: ubiquitin-conjugating enzyme E2 5-like [Capsicum annuum]
Caz07g21510	putative pentatricopeptide repeat-containing protein, mitochondrial-like isoform X1 [Capsicum annuum]
Caz10g11960	Short-chain dehydrogenase reductase 2a [Capsicum annuum]
Caz06g21870	PREDICTED: transcription factor SCREAM2 [Capsicum annuum]
Caz11g23240	putative U3 small nucleolar RNA-associated protein 7-like isoform X2 [Capsicum annuum]
Caz04g10030	PREDICTED: inactive TPR repeat-containing thioredoxin TTL3-like [Capsicum annuum]
Caz09g06510	Small ubiquitin-related modifier 1 [Capsicum annuum]
Caz03g02020	Hexokinase-1 [Capsicum annuum]
Caz01g02780	PREDICTED: BTB/POZ domain-containing protein At5g41330-like [Capsicum annuum]
Caz11g22430	PREDICTED: nicotinamide adenine dinucleotide transporter 2, mitochondrial [Capsicum annuum]
Caz04g00420	PREDICTED: cinnamoyl-CoA reductase 2-like [Capsicum annuum]
Caz10g05630	PREDICTED: ycf3-interacting protein 1, chloroplastic isoform X1 [Capsicum annuum]
Caz01g14520	putative serine/arginine-rich splicing factor 33-like isoform 1 [Capsicum annuum]
Caz12g05330	Tryptophan synthase beta chain 2 [Capsicum annuum]
Caz12g05400	PREDICTED: uncharacterized protein LOC107851740 [Capsicum annuum]
Caz12g26990	PREDICTED: cleft lip and palate transmembrane protein 1 homolog isoform X2 [Capsicum annuum]
Caz04g00580	PREDICTED: glutamate receptor 3.3 [Capsicum annuum]
Caz10g06400	hypothetical protein FXO38_07760 [Capsicum annuum]
Caz10g18950	PREDICTED: serine/threonine-protein kinase Nek6-like isoform X1 [Solanum tuberosum]
Caz10g08880	Aspartate aminotransferase, mitochondrial [Capsicum annuum]
Caz06g11910	PREDICTED: ethylene-responsive transcription factor ERF003-like [Capsicum annuum]
Caz03g04110	hypothetical protein G4B88_026529 [Cannabis sativa]
Caz03g31190	PREDICTED: glucose-6-phosphate/phosphate translocator 2, chloroplastic-like [Capsicum annuum]
Caz07g00150	hypothetical protein T459_18628 [Capsicum annuum]
Caz05g03990	PREDICTED: CASP-like protein PIMP1 [Capsicum annuum]
Caz08g09990	PREDICTED: protein argonaute 4A-like [Capsicum annuum]
Caz06g01620	PREDICTED: tropinone reductase homolog At5g06060-like isoform X1 [Capsicum annuum]
Caz06g21860	PREDICTED: cation/H(+) antiporter 15-like isoform X1 [Capsicum annuum]
Caz11g16700	PREDICTED: transcription factor TCP15-like [Capsicum annuum]
Caz01g08590	PREDICTED: sentrin-specific protease 1-like [Capsicum annuum]
Caz08g14740	PREDICTED: WAT1-related protein At1g09380-like [Capsicum annuum]
Caz12g12140	PREDICTED: cucumber peeling cupredoxin-like [Capsicum annuum]
Caz02g06380	hypothetical protein FXO38_15469 [Capsicum annuum]
Caz12g21590	5-epiaristolochene 1,3-dihydroxylase [Capsicum annuum]
Caz08g23710	PREDICTED: histone-lysine N-methyltransferase ATXR5-like [Capsicum annuum]
Caz01g38430	PREDICTED: guanine nucleotide-binding protein subunit gamma 2-like [Capsicum annuum]
Caz07g18990	Receptor-like protein kinase FERONIA [Capsicum annuum]
Caz06g21480	Ethylene receptor 2 [Capsicum annuum]
Caz01g06260	PREDICTED: uncharacterized protein At1g04910 [Capsicum annuum]
Caz03g34890	PREDICTED: transcription factor bHLH104 [Capsicum annuum]
Caz10g12450	hypothetical protein FXO37_09424 [Capsicum annuum]
Caz04g21780	hypothetical protein BC332_13837 [Capsicum chinense]
Caz05g03680	hypothetical protein CQW23_08742 [Capsicum baccatum]
Caz03g12570	hypothetical protein FXO38_02431 [Capsicum annuum]
Caz11g00030	hypothetical protein T459_28954 [Capsicum annuum]
Caz12g21800	SKP1-like protein 14 [Capsicum annuum]
Caz05g05850	putative mRNA-capping enzyme-like [Capsicum annuum]
Caz07g22150	Beta-glucosidase 34 [Capsicum annuum]
Caz10g12110	PREDICTED: UDP-glucose iridoid glucosyltransferase-like [Capsicum annuum]
Caz08g23950	PREDICTED: putative F-box protein At1g47790 [Capsicum annuum]
Caz11g14070	PREDICTED: chaperone protein dnaJ 16 isoform X1 [Capsicum annuum]
Caz11g04470	PREDICTED: putative calcium-binding protein CML19 [Capsicum annuum]
Caz07g00050	PREDICTED: uncharacterized protein LOC107840735 isoform X3 [Capsicum annuum]
Caz01g38790	PREDICTED: aspartic proteinase CDR1-like [Capsicum annuum]
Caz09g08620	hypothetical protein T459_23833 [Capsicum annuum]
Caz12g24080	hypothetical protein T459_29330 [Capsicum annuum]
Caz04g25680	hypothetical protein BC332_10257 [Capsicum chinense]
Caz11g06080	V-type proton ATPase subunit a1 [Capsicum annuum]
Caz01g01640	PREDICTED: endoglucanase 6-like [Capsicum annuum]
Caz06g23120	PREDICTED: WRKY transcription factor 55-like [Capsicum annuum]
Caz05g18380	PREDICTED: GATA transcription factor 1-like [Capsicum annuum]
Caz06g18750	PREDICTED: uncharacterized protein LOC107874080 [Capsicum annuum]
Caz08g16470	PREDICTED: leucine-rich repeat receptor-like serine/threonine-protein kinase BAM3 [Capsicum annuum]
Caz09g11800	Chloroplast stem-loop binding protein of 41 kDa a, chloroplastic [Capsicum annuum]
Caz11g02580	PREDICTED: uncharacterized protein LOC107861596 [Capsicum annuum]
Caz12g24970	THO complex subunit 4D [Capsicum annuum]
Caz03g34130	PREDICTED: pentatricopeptide repeat-containing protein At3g23020 [Capsicum annuum]
Caz10g13280	hypothetical protein T459_25953, partial [Capsicum annuum]
Caz01g26680	PREDICTED: transmembrane protein 205 [Capsicum annuum]
Caz06g15440	PREDICTED: beta-amyrin 28-oxidase-like [Capsicum annuum]
Caz04g18310	PREDICTED: lysM domain-containing GPI-anchored protein 1-like [Capsicum annuum]
Caz07g22260	Protein H2A.7 [Capsicum annuum]
Caz04g10910	PREDICTED: somatic embryogenesis receptor kinase 2 [Capsicum annuum]
Caz05g11780	PREDICTED: protein NSP-INTERACTING KINASE 3-like isoform X1 [Capsicum annuum]
Caz11g09080	PREDICTED: signal peptide peptidase-like [Capsicum annuum]
Caz08g11190	PREDICTED: guanine deaminase-like [Capsicum annuum]
Caz05g06120	PREDICTED: lignin-forming anionic peroxidase [Capsicum annuum]
Caz11g23480	PREDICTED: probable sulfate transporter 3.3 [Capsicum annuum]
Caz11g07060	PREDICTED: E3 ubiquitin-protein ligase RNF8-B-like [Capsicum annuum]
Caz03g35540	hypothetical protein FXO37_34176, partial [Capsicum annuum]
Caz01g16960	hypothetical protein FXO37_34447 [Capsicum annuum]
Caz09g06550	PREDICTED: uncharacterized protein LOC107842171 isoform X1 [Capsicum annuum]
Caz11g00010	hypothetical protein FXO38_18748 [Capsicum annuum]
Caz03g13190	CBS domain-containing protein CBSCBSPB1 [Capsicum annuum]
Caz06g21170	PREDICTED: stearoyl-[acyl-carrier-protein] 9-desaturase, chloroplastic [Capsicum annuum]
Caz01g03520	PREDICTED: protein LURP-one-related 4-like [Capsicum annuum]
Caz07g24690	putative amino acid permease 7 [Capsicum chinense]
Caz02g05470	BTB/POZ domain-containing protein [Capsicum chinense]
Caz07g08870	putative receptor-like protein kinase-like [Capsicum annuum]
Caz08g07020	PREDICTED: histidine decarboxylase-like [Capsicum annuum]
Caz08g19620	MADS-box transcription factor 23 [Capsicum annuum]
Caz10g18700	PREDICTED: protein trichome birefringence-like [Capsicum annuum]
Caz03g27730	PREDICTED: histone H2B.2-like [Capsicum annuum]
Caz08g00160	PREDICTED: uncharacterized protein LOC107880060 [Capsicum annuum]
Caz08g00290	PREDICTED: probable E3 ubiquitin-protein ligase ARI8 [Capsicum annuum]
Caz01g01450	PREDICTED: GDSL esterase/lipase At4g10955-like [Capsicum annuum]
Caz03g30700	hypothetical protein FXO37_32998 [Capsicum annuum]
Caz02g07160	hypothetical protein FXO38_27545 [Capsicum annuum]
Caz03g38220	Salicylate carboxymethyltransferase [Capsicum annuum]
Caz01g05890	PREDICTED: glucan endo-1,3-beta-glucosidase 12-like [Capsicum annuum]
Caz09g08140	hypothetical protein FXO38_31116 [Capsicum annuum]
Caz01g32990	PREDICTED: uncharacterized protein LOC107845464 [Capsicum annuum]
Caz07g16670	hypothetical protein FXO38_16312 [Capsicum annuum]
Caz11g13410	PREDICTED: probable alpha,alpha-trehalose-phosphate synthase [UDP-forming] 9 [Capsicum annuum]
Caz12g15150	hypothetical protein FXO38_10464 [Capsicum annuum]
Caz07g16550	PREDICTED: actin cytoskeleton-regulatory complex protein PAN1-like isoform X1 [Capsicum annuum]
Caz01g30080	PREDICTED: uncharacterized protein LOC107860323 [Capsicum annuum]
Caz01g14080	AT-hook motif nuclear-localized protein 1 [Capsicum annuum]
Caz12g22040	RuBisCO large subunit-binding protein subunit beta, chloroplastic [Capsicum annuum]
Caz02g29850	PREDICTED: myb-related protein Hv1-like [Capsicum annuum]
Caz11g17310	PREDICTED: intracellular ribonuclease LX [Capsicum annuum]
Caz09g07190	PREDICTED: uncharacterized protein LOC107841914 [Capsicum annuum]
Caz08g19640	PREDICTED: agamous-like MADS-box protein AGL62 [Capsicum annuum]
Caz06g14460	PREDICTED: protein ROOT PRIMORDIUM DEFECTIVE 1 [Capsicum annuum]
Caz06g17350	hypothetical protein FXO38_04306 [Capsicum annuum]
Caz04g25740	putative (E,E)-geranyllinalool synthase-like [Capsicum annuum]
Caz09g15290	putative protein SSUH2 -like protein [Capsicum annuum]
Caz06g09310	60s ribosomal protein l44, partial [Nicotiana attenuata]
Caz10g01780	PREDICTED: early nodulin-like protein 2 [Capsicum annuum]
Caz12g10180	hypothetical protein T459_30659 [Capsicum annuum]
Caz04g12140	PREDICTED: egg cell-secreted protein 1.2-like [Capsicum annuum]
Caz10g09960	PREDICTED: tropinone reductase homolog At5g06060-like [Capsicum annuum]
Caz03g27380	PREDICTED: pirin-like protein At1g50590 isoform X1 [Capsicum annuum]
Caz08g25110	Translocase of chloroplast, chloroplastic [Capsicum annuum]
Caz07g20980	putative LRR receptor-like serine/threonine-protein kinase [Capsicum annuum]
Caz03g00550	putative protein STRUBBELIG-RECEPTOR FAMILY 7-like [Capsicum annuum]
Caz01g07040	PREDICTED: uncharacterized protein LOC107868389 [Capsicum annuum]
Caz04g04590	Uroporphyrinogen-III synthase, chloroplastic [Capsicum annuum]
Caz06g22430	PREDICTED: ankyrin repeat domain-containing protein 13B-like [Capsicum annuum]
Caz07g24860	PREDICTED: uncharacterized protein LOC107878871 [Capsicum annuum]
Caz07g18050	hypothetical protein CQW23_17909 [Capsicum baccatum]
Caz04g10830	PREDICTED: uncharacterized protein LOC107867588 [Capsicum annuum]
Caz01g05190	hypothetical protein BC332_00522 [Capsicum chinense]
Caz01g15700	PREDICTED: uncharacterized protein LOC107854485 [Capsicum annuum]
Caz03g03200	PREDICTED: gibberellin 3-beta-dioxygenase 1-like [Capsicum annuum]
Caz05g14610	putative protein SKIP34-like [Capsicum annuum]
Caz07g17120	hypothetical protein BC332_19308 [Capsicum chinense]
Caz08g24480	PREDICTED: auxin-induced protein 15A-like [Capsicum annuum]
Caz04g14170	PREDICTED: serine/threonine-protein kinase PBS1-like isoform X1 [Capsicum annuum]
Caz04g22930	putative cannabidiolic acid synthase-like [Capsicum annuum]
Caz12g22760	PREDICTED: protein HEADING DATE 3A-like [Capsicum annuum]
Caz07g08320	PREDICTED: uncharacterized protein LOC107877847 [Capsicum annuum]
Caz01g02820	PREDICTED: signal peptide peptidase-like 2 [Capsicum annuum]
Caz05g18090	PREDICTED: transcription factor MYB108 [Capsicum annuum]
Caz06g23410	hypothetical protein FXO38_15932 [Capsicum annuum]
Caz06g02920	PREDICTED: uncharacterized protein LOC107874607 [Capsicum annuum]
Caz09g06740	hypothetical protein FXO38_14746 [Capsicum annuum]
Caz07g02640	PREDICTED: uncharacterized protein LOC107877023 isoform X1 [Capsicum annuum]
Caz02g31720	PREDICTED: probable galactinol--sucrose galactosyltransferase 5 [Capsicum annuum]
Caz10g05440	Desiccation-related protein PCC13-62 [Capsicum baccatum]
Caz09g03030	PREDICTED: probable protein arginine N-methyltransferase 1.2 [Capsicum annuum]
Caz10g00280	PREDICTED: putative uncharacterized protein DDB_G0281733 [Capsicum annuum]
Caz11g14480	Germin-like protein 3-1 [Capsicum annuum]
Caz12g11260	hypothetical protein FXO38_18282 [Capsicum annuum]
Caz02g09210	PREDICTED: pyrroline-5-carboxylate reductase [Capsicum annuum]
Caz03g04200	PREDICTED: uncharacterized protein LOC107865834 [Capsicum annuum]
Caz01g37180	SCF ubiquitin ligase complex protein SKP1a [Capsicum baccatum]
Caz10g22280	PREDICTED: probable protein S-acyltransferase 1 isoform X1 [Capsicum annuum]
Caz07g09380	PREDICTED: putative transcription factor bHLH041 isoform X1 [Capsicum annuum]
Caz05g08350	Cyclin-SDS [Capsicum annuum]
Caz04g25810	putative (E,E)-geranyllinalool synthase-like [Capsicum annuum]
Caz07g13120	Transcription factor BTF3 [Capsicum baccatum]
Caz01g03010	PREDICTED: sugar phosphatase YfbT [Capsicum annuum]
Caz05g17100	peroxidase P7 precursor [Capsicum annuum]
Caz03g00780	probable GTP diphosphokinase RSH2, chloroplastic [Capsicum annuum]
Caz06g26060	hypothetical protein T459_16167 [Capsicum annuum]
Caz02g18440	PREDICTED: NAC domain-containing protein 66-like [Capsicum annuum]
Caz06g07170	PREDICTED: uncharacterized protein LOC107874677 [Capsicum annuum]
Caz02g24440	Chloroplastic group IIA intron splicing facilitator CRS1, chloroplastic [Capsicum annuum]
Caz10g09460	putative leucine-rich repeat receptor-like serine/threonine-protein kinase [Capsicum annuum]
Caz02g10350	PREDICTED: mediator of RNA polymerase II transcription subunit 9 [Capsicum annuum]
Caz02g10280	hypothetical protein FXO38_07627 [Capsicum annuum]
Caz09g05860	PREDICTED: probable transcription factor KAN4 [Capsicum annuum]
Caz02g21320	Protein trichome birefringence-like 34 [Capsicum chinense]
Caz02g27770	Extra-large guanine nucleotide-binding protein 1 [Capsicum annuum]
Caz01g15380	ABC transporter A family member 2 [Capsicum baccatum]
Caz02g26240	PREDICTED: uncharacterized protein LOC107860207 [Capsicum annuum]
Caz01g09890	PREDICTED: bifunctional pinoresinol-lariciresinol reductase [Capsicum annuum]
Caz05g03540	Monothiol glutaredoxin-S2 [Capsicum annuum]
Caz03g32060	Mavicyanin [Capsicum annuum]
Caz06g05730	putative casparian strip membrane protein 1-like [Capsicum annuum]
Caz01g35350	putative tetratricopeptide-like helical domain superfamily [Helianthus annuus]
Caz03g13820	hypothetical protein FXO38_27438 [Capsicum annuum]
Caz01g11550	PREDICTED: probable serine/threonine-protein kinase irlB [Capsicum annuum]
Caz12g19740	PREDICTED: ACT domain-containing protein ACR12-like isoform X1 [Capsicum annuum]
Caz07g05070	PREDICTED: agamous-like MADS-box protein AGL29 [Capsicum annuum]
Caz07g17660	PREDICTED: shaggy-related protein kinase eta-like [Capsicum annuum]
Caz04g02160	PREDICTED: WSC domain-containing protein ARB_07867-like [Capsicum annuum]
Caz03g37490	PREDICTED: uncharacterized protein LOC107864535 [Capsicum annuum]
Caz07g14290	PREDICTED: uncharacterized protein LOC107876739 [Capsicum annuum]
Caz01g35070	putative glycerol-3-phosphate dehydrogenase SDP6, mitochondrial-like [Capsicum annuum]
Caz04g10970	putative laccase-9 [Capsicum chinense]
Caz01g05100	Primary amine oxidase [Capsicum annuum]
Caz12g27470	Calcium-transporting ATPase, endoplasmic reticulum-type [Capsicum annuum]
Caz01g16710	PREDICTED: uncharacterized protein LOC107875278 [Capsicum annuum]
Caz01g35380	hypothetical protein FXO38_08447 [Capsicum annuum]
Caz01g25660	hypothetical protein BC332_26378 [Capsicum chinense]
Caz01g14370	PREDICTED: pentatricopeptide repeat-containing protein At1g02060, chloroplastic [Capsicum annuum]
Caz08g05740	PREDICTED: WRKY transcription factor 18-like [Capsicum annuum]
Caz02g20360	--
Caz03g06150	PREDICTED: uncharacterized protein LOC107862002 [Capsicum annuum]
Caz04g23950	Ethylene-responsive transcription factor 14 [Capsicum annuum]
Caz06g18760	PREDICTED: uncharacterized protein LOC107873018 isoform X1 [Capsicum annuum]
Caz12g20040	hypothetical protein T459_29526 [Capsicum annuum]
Caz03g06170	PREDICTED: zinc finger protein 1 [Capsicum annuum]
Caz12g08530	Phosphoenolpyruvate carboxykinase [ATP] [Capsicum annuum]
Caz02g09110	PREDICTED: protein NAP1 [Capsicum annuum]
Caz03g10330	PREDICTED: ABC transporter A family member 2-like [Capsicum annuum]
Caz05g02410	PREDICTED: rho GDP-dissociation inhibitor 1-like isoform X1 [Capsicum annuum]
Caz01g21230	Pentatricopeptide repeat-containing protein [Capsicum annuum]
Caz02g06630	PREDICTED: uncharacterized protein LOC107858711 [Capsicum annuum]
Caz12g18200	PREDICTED: nucleoporin NUP159 [Capsicum annuum]
Caz07g03330	hypothetical protein EJD97_003709 [Solanum chilense]
Caz02g08560	PREDICTED: uncharacterized protein LOC107861059 [Capsicum annuum]
Caz10g22130	putative phosphatidylinositol 4-kinase type 2-beta-like [Capsicum annuum]
Caz01g30720	PREDICTED: probable xyloglucan endotransglucosylase/hydrolase protein 30 [Capsicum annuum]
Caz02g01450	PREDICTED: probable cinnamyl alcohol dehydrogenase 6 isoform X1 [Capsicum annuum]
Caz09g04720	--
Caz11g18340	PREDICTED: erlin-2-B [Capsicum annuum]
Caz09g22340	Basic-leucine zipper transcription factor family protein, putative isoform 3 [Capsicum annuum]
Caz02g02740	PREDICTED: WAT1-related protein At3g02690, chloroplastic isoform X1 [Capsicum annuum]
Caz03g05330	PREDICTED: F-box protein At3g07870-like [Capsicum annuum]
Caz01g11790	hypothetical protein FXO38_20429 [Capsicum annuum]
Caz01g41360	PREDICTED: 21 kDa protein-like [Capsicum annuum]
Caz06g07810	PREDICTED: pyruvate dehydrogenase E1 component subunit beta-1, mitochondrial [Capsicum annuum]
Caz04g21970	PREDICTED: probable L-type lectin-domain containing receptor kinase S.5 [Capsicum annuum]
Caz05g13240	Cyclin-B2-4 [Capsicum annuum]
Caz10g05370	hypothetical protein T459_25051 [Capsicum annuum]
Caz06g09070	Leucine-rich repeat receptor-like serine/threonine/tyrosine-protein kinase SOBIR1 [Capsicum annuum]
Caz11g06130	hypothetical protein CQW23_26580 [Capsicum baccatum]
Caz12g00740	Transcription factor bHLH80 [Capsicum annuum]
Caz01g00740	PREDICTED: WD repeat-containing protein 44 [Capsicum annuum]
Caz04g09780	PREDICTED: LOW QUALITY PROTEIN: nucleolar complex protein 3 homolog [Capsicum annuum]
Caz12g22700	PREDICTED: phosphoglycolate phosphatase 1B, chloroplastic-like [Capsicum annuum]
Caz08g13110	hypothetical protein T459_34479 [Capsicum annuum]
Caz12g16070	PREDICTED: vetispiradiene synthase 2-like [Capsicum annuum]
Caz02g08350	PREDICTED: glutathione S-transferase U10-like [Capsicum annuum]
Caz11g14760	Transcription factor BPE [Capsicum annuum]
Caz01g36450	hypothetical protein FXO37_13713 [Capsicum annuum]
Caz03g07750	Protein LEO1 -like protein [Capsicum annuum]
Caz10g07360	Homeobox-leucine zipper protein HOX29 [Capsicum baccatum]
Caz07g08760	hypothetical protein FXO38_18372 [Capsicum annuum]
Caz02g04590	PREDICTED: caffeoylshikimate esterase [Capsicum annuum]
Caz11g10250	--
Caz12g04910	putative protein phosphatase 2C 45 [Capsicum annuum]
Caz03g21720	Alpha-L-fucosidase 1 [Capsicum chinense]
Caz06g21980	putative methyltransferase PMT22 [Capsicum annuum]
Caz01g29660	PREDICTED: AAA-ATPase At4g25835-like [Capsicum annuum]
Caz01g42290	PREDICTED: serine/threonine-protein kinase OSR1-like [Capsicum annuum]
Caz05g17710	PREDICTED: probable metal-nicotianamine transporter YSL7 [Capsicum annuum]
Caz05g05040	PREDICTED: exocyst complex component EXO70A1-like [Capsicum annuum]
Caz09g03980	PREDICTED: sugar transport protein 14-like [Capsicum annuum]
Caz10g15900	hypothetical protein BC332_26454 [Capsicum chinense]
Caz01g39130	PREDICTED: annexin A7-like [Capsicum annuum]
Caz05g03880	PREDICTED: lysine histidine transporter 1-like [Capsicum annuum]
Caz02g28860	PREDICTED: probable tRNA (guanine(26)-N(2))-dimethyltransferase 1 isoform X1 [Capsicum annuum]
Caz08g08430	Cyclin-B2-5 [Capsicum annuum]
Caz11g16110	PREDICTED: F-box/kelch-repeat protein SKIP11-like [Capsicum annuum]
Caz10g01240	PREDICTED: thioredoxin-like protein Clot [Capsicum annuum]
Caz02g19250	hypothetical protein CQW23_04843 [Capsicum baccatum]
Caz10g12260	hypothetical protein FXO37_14565 [Capsicum annuum]
Caz03g31620	PREDICTED: uncharacterized protein LOC107864069 [Capsicum annuum]
Caz11g02370	PREDICTED: DDT domain-containing protein PTM-like [Capsicum annuum]
Caz03g09210	PREDICTED: LOW QUALITY PROTEIN: flavonol 4'-sulfotransferase-like [Capsicum annuum]
Caz06g25430	PREDICTED: adenylate isopentenyltransferase 5, chloroplastic-like [Capsicum annuum]
Caz06g10800	PREDICTED: protein decapping 5-like isoform X1 [Capsicum annuum]
Caz01g03830	PREDICTED: 2S sulfur-rich seed storage protein 2-like [Capsicum annuum]
Caz02g19370	PREDICTED: uncharacterized protein LOC107859630 [Capsicum annuum]
Caz08g20290	Aspartate--tRNA(Asp/Asn) ligase [Capsicum baccatum]
Caz05g08080	PREDICTED: uncharacterized protein LOC107854329 [Capsicum annuum]
Caz04g07480	PREDICTED: oligopeptide transporter 4-like [Capsicum annuum]
Caz07g15010	PREDICTED: uncharacterized protein LOC107876757 [Capsicum annuum]
Caz09g16080	hypothetical protein FXO38_33984 [Capsicum annuum]
Caz01g27480	putative proteinc-like isoform 1 [Capsicum annuum]
Caz12g19770	Cytochrome c oxidase assembly protein COX15 [Capsicum annuum]
Caz04g12670	PREDICTED: uncharacterized protein LOC107868775 [Capsicum annuum]
Caz03g14390	PREDICTED: probable cyclic nucleotide-gated ion channel 20, chloroplastic [Capsicum annuum]
Caz05g04990	PREDICTED: protein DETOXIFICATION 16-like [Capsicum annuum]
Caz04g06660	Heterogeneous nuclear ribonucleoprotein 1 [Capsicum annuum]
Caz01g35530	PREDICTED: uncharacterized protein LOC107847646 [Capsicum annuum]
Caz05g17500	BTB/POZ domain-containing protein [Capsicum annuum]
Caz09g17130	PREDICTED: expansin-A3-like [Capsicum annuum]
Caz01g34980	PREDICTED: uncharacterized protein LOC107861324 [Capsicum annuum]
Caz08g04840	PREDICTED: uncharacterized protein LOC107879146 [Capsicum annuum]
Caz12g26600	PREDICTED: inositol transporter 4 [Capsicum annuum]
Caz05g02630	PREDICTED: pre-mRNA-splicing factor 38B isoform X1 [Capsicum annuum]
Caz06g09260	PREDICTED: protein NRT1/ PTR FAMILY 2.11-like [Capsicum annuum]
Caz10g10910	PREDICTED: trypsin inhibitor 1-like [Capsicum annuum]
Caz01g41520	PREDICTED: uncharacterized protein LOC107851456 [Capsicum annuum]
Caz04g08600	PREDICTED: uncharacterized protein LOC107867411 [Capsicum annuum]
Caz08g08870	putative F-box protein CPR30-like [Capsicum annuum]
Caz01g13240	PREDICTED: MADS-box protein SOC1 [Capsicum annuum]
Caz12g05900	PREDICTED: pyrophosphate--fructose 6-phosphate 1-phosphotransferase subunit alpha-like [Capsicum annuum]
Caz05g02480	PREDICTED: scarecrow-like protein 13 [Capsicum annuum]
Caz06g11570	PREDICTED: uncharacterized protein LOC107875993 [Capsicum annuum]
Caz12g22750	Protein HEADING DATE 3A [Capsicum annuum]
Caz06g10440	hypothetical protein T459_17657 [Capsicum annuum]
Caz03g20020	putative protein O-glucosyltransferase 1-like [Capsicum annuum]
Caz01g06640	PREDICTED: palmitoyl-protein thioesterase 1-like isoform X1 [Capsicum annuum]
Caz06g24930	PREDICTED: histone H4-like [Capsicum annuum]
Caz09g00280	PREDICTED: probable protein phosphatase 2C 27 [Capsicum annuum]
Caz12g03230	putative ribonuclease H protein-like [Capsicum annuum]
Caz10g20540	PREDICTED: 1-acyl-sn-glycerol-3-phosphate acyltransferase 2-like [Capsicum annuum]
Caz12g05070	PREDICTED: probable WRKY transcription factor 17 [Capsicum annuum]
Caz11g16660	hypothetical protein FXO38_31374 [Capsicum annuum]
Caz08g13600	PREDICTED: uncharacterized protein LOC107839624 [Capsicum annuum]
Caz04g25400	Ethylene-responsive transcription factor 12 [Capsicum annuum]
Caz02g08550	PREDICTED: nuclear transport factor 2-like [Capsicum annuum]
Caz06g14470	PREDICTED: B-box zinc finger protein 32 [Capsicum annuum]
Caz09g21150	PREDICTED: alpha carbonic anhydrase 7-like [Capsicum annuum]
Caz01g35890	putative pentatricopeptide repeat-containing protein, mitochondrial [Capsicum chinense]
Caz04g18210	PREDICTED: calcium-dependent protein kinase 11-like [Capsicum annuum]
Caz12g08130	PREDICTED: uncharacterized protein LOC107849697 isoform X1 [Capsicum annuum]
Caz11g03550	PREDICTED: proline-rich extensin-like protein EPR1 [Capsicum annuum]
Caz12g18710	putative pentatricopeptide repeat-containing protein-like [Capsicum annuum]
Caz06g13550	Protein HOTHEAD [Capsicum annuum]
Caz10g13750	hypothetical protein FXO38_35418 [Capsicum annuum]
Caz05g02220	PREDICTED: phosphatidylinositol 3-kinase, root isoform isoform X3 [Capsicum annuum]
Caz11g17240	PREDICTED: E3 ubiquitin-protein ligase RNF181-like [Capsicum annuum]
Caz08g26240	PREDICTED: metallothionein-like protein 4B [Capsicum annuum]
Caz08g05970	PREDICTED: uncharacterized protein LOC107839076 [Capsicum annuum]
Caz04g21590	PREDICTED: uncharacterized protein LOC107868245 [Capsicum annuum]
Caz08g01300	PREDICTED: probable S-adenosylmethionine-dependent methyltransferase At5g37990 [Capsicum annuum]
Caz03g30300	putative late blight resistance protein -like protein R1B-16-like [Capsicum annuum]
Caz04g01310	putative calcium-dependent protein kinase 29-like, partial [Capsicum annuum]
Caz03g00590	PREDICTED: uncharacterized protein LOC107864693 [Capsicum annuum]
Caz03g30520	PREDICTED: monothiol glutaredoxin-S2-like [Solanum tuberosum]
Caz01g18410	PREDICTED: uncharacterized protein LOC107855163 [Capsicum annuum]
Caz09g13380	PREDICTED: MLP-like protein 34 [Capsicum annuum]
Caz10g17580	5-methyltetrahydropteroyltriglutamate--homocysteine methyltransferase [Capsicum annuum]
Caz03g41880	PREDICTED: pirin-like protein [Capsicum annuum]
Caz02g11260	PREDICTED: patellin-4 [Capsicum annuum]
Caz02g28440	PREDICTED: zinc finger protein CONSTANS-LIKE 2-like [Capsicum annuum]
Caz05g16160	PREDICTED: uncharacterized protein LOC107871084 isoform X1 [Capsicum annuum]
Caz01g23440	Zinc finger protein WIP2 [Capsicum annuum]
Caz12g07960	putative peroxidase 57-like [Capsicum annuum]
Caz07g09230	PREDICTED: uncharacterized protein LOC107879869 [Capsicum annuum]
Caz11g07840	MATE efflux family protein 1 [Capsicum annuum]
Caz03g13430	PREDICTED: uncharacterized protein LOC107862954 [Capsicum annuum]
Caz01g24180	putative subtilisin-like protease-like [Capsicum annuum]
Caz10g15710	Anthocyanidin 3-O-glucosyltransferase [Capsicum annuum]
Caz12g02160	PREDICTED: uncharacterized protein LOC107850291 [Capsicum annuum]
Caz11g15720	PREDICTED: protein NEN4-like [Capsicum annuum]
Caz02g01640	hypothetical protein CQW23_11609 [Capsicum baccatum]
Caz08g18670	PREDICTED: uncharacterized protein LOC107879441 [Capsicum annuum]
Caz05g23030	Thioredoxin F-type, chloroplastic [Capsicum baccatum]
Caz08g18790	Guanosine nucleotide diphosphate dissociation inhibitor 1 [Capsicum baccatum]
Caz10g11730	PREDICTED: histone deacetylase HDT1-like [Capsicum annuum]
Caz07g06300	Polyneuridine-aldehyde esterase [Capsicum annuum]
Caz04g19790	PREDICTED: uncharacterized protein LOC107868133 [Capsicum annuum]
Caz07g17900	hypothetical protein CQW23_17602 [Capsicum baccatum]
Caz08g22180	putative glu S.griseus protease inhibitor-like [Capsicum annuum]
Caz02g23250	PREDICTED: gamma carbonic anhydrase 1, mitochondrial-like [Capsicum annuum]
Caz04g09240	7-deoxyloganetin glucosyltransferase [Capsicum annuum]
Caz10g13300	putative membrane protein insertion efficiency factor [Capsicum chinense]
Caz06g18830	floral homeotic protein PMADS 2 [Capsicum annuum]
Caz02g07210	putative sugar phosphate/phosphate translocator [Capsicum annuum]
Caz03g08720	PREDICTED: tetraspanin-8-like [Capsicum annuum]
Caz11g17250	PREDICTED: 50S ribosomal protein L18 isoform X3 [Capsicum annuum]
Caz01g08090	PREDICTED: protein NRT1/ PTR FAMILY 7.3-like [Capsicum annuum]
Caz11g11060	hypothetical protein FXO37_11878 [Capsicum annuum]
Caz07g20750	PREDICTED: uncharacterized protein LOC107878587 isoform X1 [Capsicum annuum]
Caz12g09850	PREDICTED: translation initiation factor eIF-2B subunit alpha-like [Capsicum annuum]
Caz02g14960	PREDICTED: glutamate receptor 2.9-like [Capsicum annuum]
Caz02g17280	putative inactive dual specificity protein phosphatase-like-like isoform X1 [Capsicum annuum]
Caz10g11420	PREDICTED: GDSL esterase/lipase At5g03820 [Capsicum annuum]
Caz10g11780	PREDICTED: cytochrome P450 76A2-like [Capsicum annuum]
Caz08g04000	putative sulfate transporter 3.5-like [Capsicum annuum]
Caz04g09510	PREDICTED: kynurenine formamidase-like [Capsicum annuum]
Caz04g24780	PREDICTED: shaggy-related protein kinase iota-like [Capsicum annuum]
Caz03g30460	PREDICTED: zinc finger protein CONSTANS-LIKE 13 [Capsicum annuum]
Caz08g02030	hypothetical protein FXO38_36184 [Capsicum annuum]
Caz12g11950	PREDICTED: signal recognition particle 54 kDa protein 2 [Capsicum annuum]
Caz02g20450	PREDICTED: uncharacterized protein LOC107859729 [Capsicum annuum]
Caz09g03020	putative calponin -like proteiny domain-containing protein-like isoform X2 [Capsicum annuum]
Caz11g06440	PREDICTED: uncharacterized protein LOC107846980 [Capsicum annuum]
Caz01g13200	Gibberellin 20 oxidase 3 [Capsicum annuum]
Caz08g07050	putative BTB/POZ domain-containing protein NPY1-like isoform 1 [Capsicum annuum]
Caz11g00250	putative glucuronosyltransferase [Capsicum annuum]
Caz04g13400	PREDICTED: proline-rich receptor-like protein kinase PERK9 [Capsicum annuum]
Caz11g08390	putative TMV resistance protein N-like [Capsicum annuum]
Caz12g17530	hypothetical protein T459_29950 [Capsicum annuum]
Caz05g00590	PREDICTED: protein EARLY RESPONSIVE TO DEHYDRATION 15-like [Capsicum annuum]
Caz02g15310	hypothetical protein FXO38_05418 [Capsicum annuum]
Caz06g12440	PREDICTED: probable 2-oxoglutarate-dependent dioxygenase AOP1 [Capsicum annuum]
Caz12g26720	PREDICTED: CASP-like protein 2B1 [Capsicum annuum]
Caz02g28270	Proline dehydrogenase 1, mitochondrial [Capsicum annuum]
Caz06g02810	Laccase-3 [Capsicum baccatum]
Caz04g13800	PREDICTED: probable carboxylesterase 120 [Capsicum annuum]
Caz10g05210	hypothetical protein CQW23_23585 [Capsicum baccatum]
Caz02g17120	PREDICTED: glycine-rich protein DOT1-like [Capsicum annuum]
Caz10g03590	putative protein Dr1 -like protein [Capsicum annuum]
Caz09g16710	hypothetical protein FXO38_31370 [Capsicum annuum]
Caz02g13440	U-box domain-containing protein 17 [Capsicum annuum]
Caz07g02410	uncharacterized protein LOC104113218 [Nicotiana tomentosiformis]
Caz03g37160	PREDICTED: F-box protein At3g22700-like [Capsicum annuum]
Caz10g12600	putative phosphatidylinositol N-acetylglucosaminyltransferase GPI3 subunit-like [Capsicum annuum]
Caz12g19690	PREDICTED: ferredoxin, root R-B2-like [Capsicum annuum]
Caz02g04720	PREDICTED: uncharacterized protein LOC107860940 isoform X2 [Capsicum annuum]
Caz07g22960	PREDICTED: uncharacterized protein LOC107856369 [Capsicum annuum]
Caz08g15350	PREDICTED: uncharacterized protein LOC107879379 [Capsicum annuum]
Caz12g25190	PREDICTED: peptidyl-prolyl cis-trans isomerase PASTICCINO1 isoform X1 [Capsicum annuum]
Caz03g13400	PREDICTED: uncharacterized protein LOC107862749 isoform X2 [Capsicum annuum]
Caz03g38710	PREDICTED: glycine-rich cell wall structural protein 1-like [Capsicum annuum]
Caz10g11130	PREDICTED: protein ALUMINUM SENSITIVE 3-like isoform X1 [Capsicum annuum]
Caz01g16000	PREDICTED: uncharacterized protein LOC107841261 [Capsicum annuum]
Caz08g26230	putative galacturonosyltransferase 3 [Capsicum chinense]
Caz12g23340	PREDICTED: membrane-associated protein VIPP1, chloroplastic [Capsicum annuum]
Caz08g16370	PREDICTED: shaggy-related protein kinase kappa [Capsicum annuum]
Caz12g18160	PREDICTED: ethylene-responsive transcription factor 1B-like [Capsicum annuum]
Caz09g07040	PREDICTED: cysteine-rich repeat secretory protein 38 [Capsicum annuum]
Caz10g08450	Exocyst complex component EXO84A [Capsicum annuum]
Caz03g04320	PREDICTED: uncharacterized protein LOC107861919 [Capsicum annuum]
Caz12g14210	PREDICTED: uncharacterized protein LOC107849886 [Capsicum annuum]
Caz02g23800	unknown [Capsicum frutescens]
Caz05g00360	Isoleucine N-monooxygenase 2 [Capsicum annuum]
Caz09g18000	hypothetical protein FXO37_35910 [Capsicum annuum]
Caz02g00390	PREDICTED: uncharacterized protein LOC107860852 [Capsicum annuum]
Caz10g15230	PREDICTED: probable leucine-rich repeat receptor-like protein kinase At1g35710 [Capsicum annuum]
Caz12g14920	PREDICTED: endo-1,3;1,4-beta-D-glucanase-like [Solanum tuberosum]
Caz12g20000	Agamous-like MADS-box protein AGL62 [Capsicum annuum]
Caz10g12480	PREDICTED: GDSL esterase/lipase CPRD49-like [Capsicum annuum]
Caz08g12130	PREDICTED: kinesin-1-like protein PSS1 isoform X4 [Capsicum annuum]
Caz03g17160	PREDICTED: AAA-ATPase At2g46620-like [Capsicum annuum]
Caz02g16900	PREDICTED: uncharacterized protein LOC107859424 [Capsicum annuum]
Caz04g17000	PREDICTED: probable galacturonosyltransferase 14 isoform X1 [Capsicum annuum]
Caz01g40630	PREDICTED: LOW QUALITY PROTEIN: histone-lysine N-methyltransferase, H3 lysine-9 specific SUVH5-like [Capsicum annuum]
Caz06g06750	hypothetical protein CQW23_15662 [Capsicum baccatum]
Caz10g03690	PREDICTED: expansin-B3 [Capsicum annuum]
Caz03g32930	putative E3 ubiquitin-protein ligase SINAT4-like [Capsicum annuum]
Caz03g17620	PREDICTED: soluble starch synthase 1, chloroplastic/amyloplastic [Capsicum annuum]
Caz04g25650	putative (E,E)-geranyllinalool synthase-like [Capsicum annuum]
Caz03g22270	hypothetical protein T459_09165 [Capsicum annuum]
Caz04g18280	PREDICTED: RNA polymerase II C-terminal domain phosphatase-like 2 isoform X2 [Capsicum annuum]
Caz06g15640	PREDICTED: non-specific lipid-transfer protein 1-like [Capsicum annuum]
Caz06g26650	PREDICTED: pectinesterase inhibitor-like [Capsicum annuum]
Caz01g41170	hypothetical protein T459_03867 [Capsicum annuum]
Caz09g07930	Cyclin-B2-3, partial [Capsicum annuum]
Caz11g10870	PREDICTED: probable WRKY transcription factor 75 [Capsicum annuum]
Caz08g03440	PREDICTED: probable sugar phosphate/phosphate translocator At2g25520 [Capsicum annuum]
Caz10g05730	PREDICTED: 3-ketoacyl-CoA synthase 1 [Capsicum annuum]
Caz04g24000	putative pentatricopeptide repeat-containing protein, mitochondrial-like [Capsicum annuum]
Caz03g26150	putative beta-glucosidase 41-like [Capsicum annuum]
Caz08g18630	PREDICTED: root phototropism protein 3 [Capsicum annuum]
Caz12g11650	Acetyl-CoA carboxylase 2 [Capsicum annuum]
Caz01g06630	PREDICTED: palmitoyl-protein thioesterase 1-like [Capsicum annuum]
Caz08g16630	PREDICTED: CBS domain-containing protein CBSX5-like [Capsicum annuum]
Caz04g17120	ribosomal protein L33 [Capsicum annuum]
Caz03g00840	PREDICTED: uncharacterized protein LOC107861668 [Capsicum annuum]
Caz04g08290	PREDICTED: rho GTPase-activating protein REN1-like isoform X1 [Capsicum annuum]
Caz03g35380	hypothetical protein EJD97_014233 [Solanum chilense]
Caz01g23680	Protein Ycf2 [Capsicum baccatum]
Caz02g24560	hypothetical protein FXO38_07532 [Capsicum annuum]
Caz09g09170	hypothetical protein FXO38_35591 [Capsicum annuum]
Caz09g11250	hypothetical protein FXO37_11398 [Capsicum annuum]
Caz06g25970	DNA-directed RNA polymerase II subunit RPB7 [Solanum lycopersicum]
Caz03g02430	PREDICTED: hydroxyphenylpyruvate reductase-like [Capsicum annuum]
Caz03g29130	PREDICTED: casein kinase I-like [Capsicum annuum]
Caz09g08230	PREDICTED: small heat shock protein, chloroplastic-like [Capsicum annuum]
Caz01g41290	PREDICTED: AT-hook motif nuclear-localized protein 1-like isoform X1 [Capsicum annuum]
Caz06g20930	--
Caz01g10000	PREDICTED: transmembrane protein 45B [Capsicum annuum]
Caz06g05630	PREDICTED: zeatin O-glucosyltransferase-like [Capsicum annuum]
Caz07g15170	uncharacterized protein LOC104084956 [Nicotiana tomentosiformis]
Caz01g03420	PREDICTED: serine/threonine-protein kinase RIO1-like [Capsicum annuum]
Caz01g26080	ribosomal protein L23 [Ulmus davidiana]
Caz07g09740	ribosomal protein L23 [Capsicum annuum]
Caz12g06780	hypothetical protein FXO38_31704 [Capsicum annuum]
Caz01g13970	Armadillo repeat-containing kinesin-like protein 3 [Capsicum annuum]
Caz03g09370	PREDICTED: pentatricopeptide repeat-containing protein At2g20540-like [Capsicum annuum]
Caz02g29310	--
Caz08g10770	PREDICTED: annexin D4-like [Capsicum annuum]
Caz09g11610	Mitochondrial Rho GTPase 3 [Capsicum chinense]
Caz02g14530	putative DNA-directed RNA polymerase I subunit rpa1-like [Capsicum annuum]
Caz01g39540	Growth-regulating factor 1 [Capsicum annuum]
Caz03g34210	hypothetical protein A4A49_51556, partial [Nicotiana attenuata]
Caz01g23690	photosystem II protein D1 [Teucrium mascatense]
Caz11g17470	PREDICTED: UDP-glucose flavonoid 3-O-glucosyltransferase 6-like [Capsicum annuum]
Caz06g01900	hypothetical protein CQW23_10545 [Capsicum baccatum]
Caz01g36980	hypothetical protein FXO38_05509 [Capsicum annuum]
Caz03g27320	PREDICTED: protein STRUBBELIG-RECEPTOR FAMILY 2 [Capsicum annuum]
Caz08g15040	PREDICTED: uncharacterized protein LOC107839740 [Capsicum annuum]
Caz01g04240	PREDICTED: protein FAM63B [Capsicum annuum]
Caz10g07640	Ribulose bisphosphate carboxylase large chain [Capsicum chinense]
Caz01g23710	Photosystem II D2 protein [Arachis hypogaea]
Caz04g15110	PREDICTED: replication factor C subunit 2-like isoform X1 [Capsicum annuum]
Caz08g16530	PREDICTED: uncharacterized protein LOC107839873 isoform X1 [Capsicum annuum]
Caz12g06330	--
Caz02g08070	PREDICTED: putative cysteine-rich receptor-like protein kinase 43 isoform X2 [Capsicum annuum]
Caz06g28240	PREDICTED: LOW QUALITY PROTEIN: putative late blight resistance protein homolog R1A-3 [Capsicum annuum]
Caz02g09630	LRR receptor-like serine/threonine-protein kinase RPK2 [Capsicum annuum]
Caz06g09350	PREDICTED: probable boron transporter 2 isoform X2 [Capsicum annuum]
Caz06g09320	Transcription factor MYB98 [Capsicum annuum]
Caz01g16750	PREDICTED: boron transporter 1-like isoform X1 [Capsicum annuum]
Caz02g25890	PREDICTED: glycosyltransferase 6-like [Capsicum annuum]
Caz11g12560	PREDICTED: uncharacterized protein LOC107848122 [Capsicum annuum]
Caz03g20080	hypothetical protein FXO38_01023 [Capsicum annuum]
Caz03g08410	PREDICTED: uncharacterized protein LOC107862346 isoform X1 [Capsicum annuum]
Caz06g28980	PREDICTED: putative late blight resistance protein homolog R1A-3 [Capsicum annuum]
Caz06g06920	PREDICTED: histidine protein methyltransferase 1 homolog [Capsicum annuum]
Caz01g34470	PREDICTED: uncharacterized protein LOC107857252 [Capsicum annuum]
Caz01g25590	Protein trichome birefringence-like 37 [Capsicum annuum]
Caz12g15260	PREDICTED: uncharacterized protein LOC107849658 isoform X1 [Capsicum annuum]
Caz12g04640	PREDICTED: polygalacturonase-like [Capsicum annuum]
Caz11g19150	PREDICTED: uncharacterized protein LOC107846732 [Capsicum annuum]
Caz03g24060	PREDICTED: protein DA1-related 2-like isoform X2 [Capsicum annuum]
Caz04g03480	putative protein phosphatase 2C 55 [Capsicum baccatum]
Caz11g22980	PREDICTED: uncharacterized transporter YBR287W-like [Capsicum annuum]
Caz07g08660	PREDICTED: angio-associated migratory cell protein-like isoform X1 [Capsicum annuum]
Caz04g07500	Oligopeptide transporter 3 [Capsicum chinense]
Caz03g15520	hypothetical protein FXO38_30887 [Capsicum annuum]
Caz12g12490	PREDICTED: centromere protein S isoform X1 [Capsicum annuum]
Caz06g09400	PREDICTED: peroxisomal membrane protein PEX14-like isoform X1 [Capsicum annuum]
Caz07g10470	pyruvate dehydrogenase E1 component subunit alpha-3, chloroplastic-like [Capsicum annuum]
Caz02g19420	hypothetical protein FXO37_26860 [Capsicum annuum]
Caz06g18020	PREDICTED: uncharacterized protein LOC107872957 isoform X1 [Capsicum annuum]
Caz12g24830	PREDICTED: protein RSI-1 [Capsicum annuum]
Caz12g15060	ribosomal protein S11 [Nicotiana tabacum]
Caz09g20020	PREDICTED: BTB/POZ domain-containing protein At5g03250 [Capsicum annuum]
Caz01g17770	hypothetical protein FXO38_23897 [Capsicum annuum]
Caz10g15210	PREDICTED: probable 3-deoxy-D-manno-octulosonic acid transferase, mitochondrial isoform X1 [Capsicum annuum]
Caz02g25750	hypothetical protein FXO38_22948 [Capsicum annuum]
Caz02g05940	hypothetical protein T459_04613 [Capsicum annuum]
Caz10g00430	PREDICTED: uncharacterized protein At4g26450-like [Capsicum annuum]
Caz05g19230	PREDICTED: aspartic proteinase-like protein 2 isoform X1 [Capsicum annuum]
Caz03g38090	PREDICTED: 3-ketoacyl-CoA thiolase 2, peroxisomal [Capsicum annuum]
Caz07g05340	PREDICTED: TBC1 domain family member 17-like isoform X2 [Capsicum annuum]
Caz08g21080	PREDICTED: cinnamate beta-D-glucosyltransferase-like isoform X1 [Capsicum annuum]
Caz03g38100	hypothetical protein FXO38_36897 [Capsicum annuum]
Caz02g08630	putative UDP-glycosyltransferase 87A2-like [Capsicum annuum]
Caz07g24580	PREDICTED: uncharacterized protein At4g26485-like [Capsicum annuum]
Caz04g14280	PREDICTED: probable methyltransferase PMT26 [Capsicum annuum]
Caz12g25760	Endoplasmic reticulum oxidoreductin-2 [Capsicum annuum]
Caz03g22820	Hexose carrier protein HEX6 [Capsicum annuum]
Caz11g21290	AP2/ERF and B3 domain-containing transcription repressor TEM1 [Capsicum annuum]
Caz10g17080	putative DEAD-box ATP-dependent RNA helicase 37-like isoform 1 [Capsicum annuum]
Caz03g15820	Cellulose synthase-like protein D2 [Capsicum annuum]
Caz02g29040	PREDICTED: protein SPIRAL1-like 3 [Capsicum annuum]
Caz01g34550	PREDICTED: guanine nucleotide exchange factor SPIKE 1 isoform X3 [Capsicum annuum]
Caz12g03290	PREDICTED: uncharacterized WD repeat-containing protein C2A9.03-like [Capsicum annuum]
Caz01g01390	hypothetical protein BC332_34361 [Capsicum chinense]
Caz10g01960	PREDICTED: phosphoenolpyruvate carboxylase [Capsicum annuum]
Caz12g16780	PREDICTED: RING-H2 finger protein ATL78-like [Capsicum annuum]
Caz08g15650	PREDICTED: 2-C-methyl-D-erythritol 4-phosphate cytidylyltransferase, chloroplastic [Capsicum annuum]
Caz10g02410	ribosomal protein S11 [Nicotiana tabacum]
Caz07g07600	Suppressor of mec-8 and unc-52 protein -like protein 2 [Capsicum annuum]
Caz01g01400	hypothetical protein BC332_34361 [Capsicum chinense]
Caz03g35320	PREDICTED: serine/threonine-protein kinase tricorner-like isoform X1 [Capsicum annuum]
Caz04g24710	putative cyclic phosphodiesterase-like [Capsicum annuum]
Caz09g09420	PREDICTED: skp1-related protein-like [Capsicum annuum]
Caz04g15420	putative pentatricopeptide repeat-containing protein [Capsicum annuum]
Caz08g04710	PREDICTED: GATA transcription factor 12-like [Capsicum annuum]
Caz07g01170	putative aspartic proteinase nepenthesin-2-like [Capsicum annuum]
Caz12g16320	ribosomal protein S18 [Anisodus tanguticus]
Caz12g22070	putative SKP1-like protein 11-like [Capsicum annuum]
Caz02g25870	PREDICTED: uncharacterized protein LOC107861373 [Capsicum annuum]
Caz06g12800	PREDICTED: probable enoyl-CoA hydratase 2, mitochondrial [Capsicum annuum]
Caz03g07430	Formin-like protein 14 [Capsicum annuum]
Caz09g22330	PREDICTED: uncharacterized protein LOC107856109 [Capsicum annuum]
Caz11g00680	hypothetical protein BC332_29160 [Capsicum chinense]
Caz04g13610	PREDICTED: uncharacterized protein LOC107058786 [Solanum tuberosum]
Caz03g10440	hypothetical protein FXO37_07818 [Capsicum annuum]
Caz03g03080	ribosomal protein L33 [Capsicum annuum]
Caz06g27920	PREDICTED: GDSL esterase/lipase At1g29670-like [Capsicum annuum]
Caz03g21420	hypothetical protein BC332_02922 [Capsicum chinense]
Caz11g23380	PREDICTED: phenylalanine--tRNA ligase alpha subunit, cytoplasmic-like [Capsicum annuum]
Caz01g21140	ribosomal protein S3 [Capsicum frutescens]
Caz01g26070	NADH-plastoquinone oxidoreductase subunit 7 [Capsicum annuum]
Caz01g19350	photosystem II 47 kDa protein [Antirhea chinensis]
Caz02g19530	hypothetical protein CQW23_04817 [Capsicum baccatum]
Caz10g03900	PREDICTED: F-box protein At3g07870-like [Capsicum annuum]
Caz07g05430	hypothetical protein FXO37_14707 [Capsicum annuum]
Caz06g04240	hypothetical protein BC332_34425 [Capsicum chinense]
Caz03g12380	PREDICTED: uncharacterized protein LOC107862671 [Capsicum annuum]
Caz06g25890	hypothetical protein FXO37_31272 [Capsicum annuum]
Caz04g19810	Polygalacturonase [Capsicum annuum]
Caz02g12190	hypothetical protein CQW23_04169 [Capsicum baccatum]
Caz04g18350	PREDICTED: serine/threonine-protein kinase-like protein CCR4 [Capsicum annuum]
Caz08g23570	PREDICTED: protein RER1B [Capsicum annuum]
Caz04g04110	hypothetical protein FXO38_07214 [Capsicum annuum]
Caz10g09830	hypothetical protein FXO37_01706 [Capsicum annuum]
Caz08g07180	hypothetical protein [Capsicum annuum]
Caz02g07890	PREDICTED: RING-H2 finger protein ATL46-like [Capsicum annuum]
Caz03g32200	PREDICTED: probable linoleate 9S-lipoxygenase 5 [Capsicum annuum]
Caz10g14350	putative 40S ribosomal protein S23-like [Capsicum annuum]
Caz07g18360	PREDICTED: cytochrome P450 CYP72A219-like isoform X1 [Capsicum annuum]
Caz04g20720	putative serine/threonine-protein kinase abkC-like [Capsicum annuum]
Caz05g03300	putative late blight resistance protein -like protein R1A-10-like [Capsicum annuum]
Caz04g01920	PREDICTED: zinc finger CCHC domain-containing protein 7-like [Capsicum annuum]
Caz11g10220	PREDICTED: probable E3 ubiquitin-protein ligase BAH1-like 1 isoform X1 [Capsicum annuum]
Caz01g28280	PREDICTED: uncharacterized protein LOC107842271 [Capsicum annuum]
Caz01g42180	PREDICTED: B2 protein-like [Capsicum annuum]
Caz08g04180	PREDICTED: 26S protease regulatory subunit 6A homolog [Capsicum annuum]
Caz06g22770	PREDICTED: RNA-directed DNA polymerase homolog [Capsicum annuum]
Caz12g19880	ribosomal protein L14 [Capsicum annuum]
Caz04g09820	putative leucine-rich repeat receptor-like protein kinase-like [Capsicum annuum]
Caz04g25510	hypothetical protein BC332_09960, partial [Capsicum chinense]
Caz09g11080	PREDICTED: auxin-responsive protein IAA13 [Capsicum annuum]
Caz10g12820	Phosphatidylinositol:ceramide inositolphosphotransferase [Capsicum annuum]
Caz08g06140	PREDICTED: uncharacterized protein LOC107879710 [Capsicum annuum]
Caz12g06240	PREDICTED: polyadenylation and cleavage factor homolog 4 isoform X1 [Capsicum annuum]
Caz07g18490	PREDICTED: uncharacterized protein LOC107876824 [Capsicum annuum]
Caz03g02130	hypothetical protein FXO37_30571 [Capsicum annuum]
Caz12g10570	PREDICTED: SPX domain-containing membrane protein At4g22990-like isoform X3 [Solanum tuberosum]
Caz09g06720	60S ribosomal protein L35-2 [Capsicum annuum]
Caz12g10200	putative sugar phosphate/phosphate translocator-like [Capsicum annuum]
Caz06g30480	ATP synthase subunit beta, chloroplastic [Capsicum annuum]
Caz01g03430	hypothetical protein FXO37_02055 [Capsicum annuum]
Caz07g13050	PREDICTED: uncharacterized protein LOC107876697 [Capsicum annuum]
Caz05g13710	PREDICTED: dolichyl-diphosphooligosaccharide--protein glycosyltransferase subunit 2-like [Capsicum annuum]
Caz04g18090	PREDICTED: E3 ubiquitin-protein ligase RNF170-like [Capsicum annuum]
Caz10g01280	Transcription factor ILR3 [Capsicum annuum]
Caz03g07260	Chlorophyll a-b binding protein P4, chloroplastic [Capsicum annuum]
Caz10g02620	putative pentatricopeptide repeat-containing protein-like [Capsicum annuum]
Caz05g22440	PREDICTED: putative F-box protein PP2-B12 [Capsicum annuum]
Caz01g28860	PREDICTED: sucrose nonfermenting 4-like protein [Capsicum annuum]
Caz03g29020	hypothetical protein FXO38_35520 [Capsicum annuum]
Caz10g01750	putative ubiquitin-conjugating enzyme E2 26 [Capsicum annuum]
Caz08g04770	PREDICTED: uncharacterized protein LOC107879124 [Capsicum annuum]
Caz03g01890	putative leucine-rich repeat receptor-like protein kinase-like [Capsicum annuum]
Caz04g15310	hypothetical protein A4A49_06262 [Nicotiana attenuata]
Caz05g16430	putative protein DOWNSTREAM OF FLC-like [Capsicum annuum]
Caz01g08980	PREDICTED: transcription factor MYB39-like [Capsicum annuum]
Caz04g12150	putative egg cell-secreted protein 1.2-like [Capsicum annuum]
Caz11g16760	hypothetical protein FXO37_29254 [Capsicum annuum]
Caz08g02150	PREDICTED: KH domain-containing protein At4g18375-like isoform X3 [Capsicum annuum]
Caz05g07190	putative protein-like [Capsicum annuum]
Caz12g01300	Filament-like plant protein 6 [Capsicum chinense]
Caz04g04600	PREDICTED: polyadenylate-binding protein RBP47-like [Capsicum annuum]
Caz06g10940	PREDICTED: kinesin-4 isoform X2 [Capsicum annuum]
Caz01g08020	hypothetical protein BC332_00791 [Capsicum chinense]
Caz08g09310	Serine/arginine-rich splicing factor RS31 [Capsicum annuum]
Caz04g21060	PREDICTED: ubiquitin-conjugating enzyme E2 10-like [Capsicum annuum]
Caz04g10440	PREDICTED: centromere-associated protein E [Capsicum annuum]
Caz06g12510	PREDICTED: F-box/kelch-repeat protein At1g80440 [Capsicum annuum]
Caz07g01180	hypothetical protein FXO37_33519 [Capsicum annuum]
Caz11g10800	hypothetical protein T459_27819 [Capsicum annuum]
Caz01g33440	PREDICTED: methionine aminopeptidase 1A [Capsicum annuum]
Caz12g23640	putative histone H3.3-like [Capsicum annuum]
Caz04g13350	PREDICTED: protein MKS1-like [Capsicum annuum]
Caz03g28490	PREDICTED: probable histone H2A variant 1 [Capsicum annuum]
Caz08g03390	Thermospermine synthase ACAULIS5 [Capsicum annuum]
Caz08g24140	PREDICTED: kinesin-related protein 11-like isoform X2 [Capsicum annuum]
Caz03g31250	PREDICTED: caffeoylshikimate esterase-like isoform X1 [Capsicum annuum]
Caz07g19840	hypothetical protein FXO38_01966 [Capsicum annuum]
Caz06g15750	putative LRR receptor-like serine/threonine-protein kinase-like [Capsicum annuum]
Caz05g00960	hypothetical protein T459_34977 [Capsicum annuum]
Caz05g08670	hypothetical protein FXO38_14304 [Capsicum annuum]
Caz08g16020	Protein NRT1/ PTR FAMILY 4.3 [Capsicum annuum]
Caz06g05680	PREDICTED: uncharacterized protein LOC107873852 [Capsicum annuum]
Caz01g23340	putative carbohydrate esterase [Capsicum baccatum]
Caz07g13470	PREDICTED: benzyl alcohol O-benzoyltransferase [Capsicum annuum]
Caz08g11830	PREDICTED: tropinone reductase homolog At5g06060-like [Capsicum annuum]
Caz12g11740	putative protein SYS1 -like protein [Capsicum annuum]
Caz01g38350	PREDICTED: uncharacterized protein LOC107849541 [Capsicum annuum]
Caz01g37660	PREDICTED: TATA-binding protein-associated factor BTAF1-like [Capsicum annuum]
Caz07g13130	GDSL esterase/lipase [Capsicum annuum]
Caz02g14610	Protein trichome birefringence-like 40 [Capsicum annuum]
Caz02g19390	light-induced protein, chloroplastic [Capsicum annuum]
Caz07g16160	PREDICTED: LOW QUALITY PROTEIN: L-2-hydroxyglutarate dehydrogenase, mitochondrial-like [Capsicum annuum]
Caz10g13530	PREDICTED: probable acetyltransferase NATA1-like [Capsicum annuum]
Caz06g07550	putative serine/threonine-protein kinase TIO-like [Capsicum annuum]
Caz12g01230	hypothetical protein BC332_16926 [Capsicum chinense]
Caz01g11100	Methanol O-anthraniloyltransferase [Capsicum annuum]
Caz01g30510	hypothetical protein T459_21879 [Capsicum annuum]
Caz12g13630	PREDICTED: superoxide dismutase [Fe] 3, chloroplastic [Capsicum annuum]
Caz11g09940	--
Caz01g20600	photosystem I P700 chlorophyll A apoprotein A2 [Medicago truncatula]
Caz05g13040	PREDICTED: protein cornichon homolog 4-like isoform X1 [Capsicum annuum]
Caz12g03920	PREDICTED: uncharacterized protein LOC107851842 [Capsicum annuum]
Caz04g18970	PREDICTED: ATP-dependent RNA helicase-like protein DB10 isoform X2 [Capsicum annuum]
Caz07g16830	ADP,ATP carrier protein, mitochondrial [Capsicum annuum]
Caz06g15930	hypothetical protein CQW23_14924 [Capsicum baccatum]
Caz05g13670	PREDICTED: auxin-responsive protein SAUR19-like [Capsicum annuum]

## Sheet: Table S3
Table S3. DEGs in the CaNAC2-silenced and negative control fruits at 64DPA.
gene_name	pTRV2-GFP-CaRIN #1	pTRV2-GFP-CaRIN #2	pTRV2-GFP-CaRIN #3	pTRV2-GFP #1	pTRV2-GFP #2	pTRV2-GFP #3	pTRV2-GFP_vs_pTRV2-GFP-CaRIN_DESeq2_(FDR_0.05_FC_1.5)_regulated	Swiss_Prot_annotation	NR_annotation
Caz02g31350	68.2452	57.3129	67.8976	101.333	85.9517	89.1562	down	--	PREDICTED: uncharacterized protein LOC107860644 [Capsicum annuum]
Caz06g17060	64.2331	69.6939	83.9113	117.307	132.218	133.564	down	Mitochondrial carnitine/acylcarnitine carrier-like protein OS=Arabidopsis thaliana OX=3702 GN=BOU PE=1 SV=1	Mitochondrial carnitine/acylcarnitine carrier-like protein [Capsicum annuum]
Caz07g24700	14.5966	25.1121	12.3385	3.2504	5.92944	6.21481	up	Proteasome activator subunit 4 OS=Arabidopsis thaliana OX=3702 GN=PA200 PE=2 SV=2	Proteasome activator subunit 4 [Capsicum annuum]
Caz07g07020	40.3567	56.2644	53.7013	28.0715	21.3954	21.9297	up	Pre-mRNA-processing-splicing factor 8A OS=Arabidopsis thaliana OX=3702 GN=PRP8A PE=1 SV=1	PREDICTED: pre-mRNA-processing-splicing factor 8-like [Capsicum annuum]
Caz04g15800	2.50096	2.89205	2.2054	0.828568	1.43514	1.11102	up	Auxin transporter-like protein 3 OS=Arabidopsis thaliana OX=3702 GN=LAX3 PE=2 SV=1	Auxin transporter-like protein 3 [Capsicum annuum]
Caz04g17650	5.43139	4.69187	3.8932	2.22383	2.89284	2.38932	up	DIS3-like exonuclease 2 OS=Arabidopsis thaliana OX=3702 GN=SOV PE=1 SV=1	PREDICTED: DIS3-like exonuclease 2 [Capsicum annuum]
Caz03g05190	2.64046	3.5748	1.73061	0.640528	0.812114	0.575932	up	Pentatricopeptide repeat-containing protein At5g61800 OS=Arabidopsis thaliana OX=3702 GN=PCMP-E8 PE=2 SV=1	PREDICTED: pentatricopeptide repeat-containing protein At5g61800 [Capsicum annuum]
Caz09g17780	33.3206	27.4351	24.6646	50.7141	56.9958	60.1481	down	NifU-like protein 3, chloroplastic OS=Arabidopsis thaliana OX=3702 GN=NIFU3 PE=2 SV=1	PREDICTED: nifU-like protein 3, chloroplastic [Capsicum annuum]
Caz12g21140	1.82302	2.5124	1.08178	0.461584	0.284025	0.138383	up	--	PREDICTED: tRNA (adenine(37)-N6)-methyltransferase [Capsicum annuum]
Caz06g02780	9.05598	6.78185	7.19001	10.6914	13.2411	13.3952	down	Shewanella-like protein phosphatase 1 OS=Arabidopsis thaliana OX=3702 GN=SLP1 PE=1 SV=1	PREDICTED: shewanella-like protein phosphatase 1 [Capsicum annuum]
Caz10g14910	82.0385	131.109	56.4434	44.0179	31.0273	33.4109	up	UDP-glycosyltransferase 73C6 OS=Arabidopsis thaliana OX=3702 GN=UGT73C6 PE=2 SV=1	PREDICTED: UDP-glycosyltransferase 73C6-like [Capsicum annuum]
Caz09g10930	8.33707	8.34465	11.322	4.42044	5.39593	5.6025	up	Probable serine/threonine-protein kinase SIS8 OS=Arabidopsis thaliana OX=3702 GN=SIS8 PE=1 SV=1	PREDICTED: serine/threonine-protein kinase pakA-like isoform X2 [Capsicum annuum]
Caz12g11580	3.38739	3.49759	4.14889	7.35768	7.93578	7.58347	down	--	PREDICTED: uncharacterized protein LOC107851709 [Capsicum annuum]
Caz05g22410	2.73682	3.83413	2.68093	4.01283	5.79172	5.62929	down	UDP-glycosyltransferase 86A1 OS=Arabidopsis thaliana OX=3702 GN=UGT86A1 PE=2 SV=1	PREDICTED: UDP-glycosyltransferase 86A1-like [Capsicum annuum]
Caz07g16640	21.0289	13.8726	22.2127	39.0404	34.3821	33.111	down	--	PREDICTED: uncharacterized protein LOC107878337 [Capsicum annuum]
Caz08g15450	36.7946	74.5257	16.6203	2.59526	4.91078	5.68106	up	Ferric reduction oxidase 7, chloroplastic OS=Arabidopsis thaliana OX=3702 GN=FRO7 PE=2 SV=1	PREDICTED: ferric reduction oxidase 7, chloroplastic-like [Capsicum annuum]
Caz08g16760	35.6479	53.2583	36.4645	13.315	12.5751	12.7636	up	ATP phosphoribosyltransferase 2, chloroplastic OS=Arabidopsis thaliana OX=3702 GN=HISN1B PE=1 SV=1	ATP phosphoribosyltransferase 1, chloroplastic [Capsicum annuum]
Caz08g00470	8.55011	15.5176	5.81189	1.41864	2.78969	1.96113	up	Dihydroorotate dehydrogenase (quinone), mitochondrial OS=Arabidopsis thaliana OX=3702 GN=PYRD PE=1 SV=2	PREDICTED: dihydroorotate dehydrogenase (quinone), mitochondrial [Capsicum annuum]
Caz08g11420	14.5366	22.3218	5.11408	1.54923	3.47987	3.17559	up	--	PREDICTED: 60S ribosome subunit biogenesis protein NIP7 homolog [Capsicum annuum]
Caz07g04180	62.6967	71.3896	60.1596	78.3362	82.5478	86.4491	down	Protein OS-9 homolog OS=Arabidopsis thaliana OX=3702 GN=OS9 PE=1 SV=1	PREDICTED: protein OS-9 homolog [Capsicum annuum]
Caz10g02150	4.04881	3.23997	3.7901	9.31442	11.063	10.205	down	Protein trichome birefringence-like 42 OS=Arabidopsis thaliana OX=3702 GN=TBL42 PE=3 SV=1	PREDICTED: protein trichome birefringence-like 42 [Capsicum annuum]
Caz12g14390	6.4109	8.38178	8.02051	3.25219	4.06965	4.01587	up	Protein CHROMATIN REMODELING 4 OS=Arabidopsis thaliana OX=3702 GN=CHR4 PE=2 SV=1	PREDICTED: uncharacterized protein LOC107850579 isoform X2 [Capsicum annuum]
Caz10g05960	74.8404	52.3765	118.276	102.251	147.84	150.3	down	Probable serine/threonine-protein kinase WNK4 OS=Oryza sativa subsp. japonica OX=39947 GN=WNK4 PE=2 SV=1	putative serine/threonine-protein kinase WNK7 [Capsicum annuum]
Caz09g02720	176.595	190.894	118.576	91.1311	78.8276	76.6815	up	Nucleosome assembly protein 1;2 OS=Nicotiana tabacum OX=4097 GN=NAP1;2 PE=1 SV=1	PREDICTED: nucleosome assembly protein 1;2-like [Capsicum annuum]
Caz06g02340	5.78305	12.5867	4.14178	0.924309	1.79235	0.767819	up	Mitochondrial import receptor subunit TOM40-1 OS=Arabidopsis thaliana OX=3702 GN=TOM40-1 PE=1 SV=3	PREDICTED: mitochondrial import receptor subunit TOM40-1-like [Capsicum annuum]
Caz03g09770	8.85303	11.7428	7.25782	3.14316	3.78364	4.96056	up	Polynucleotide 5'-hydroxyl-kinase NOL9 OS=Arabidopsis thaliana OX=3702 GN=At5g11010 PE=1 SV=1	PREDICTED: polynucleotide 5'-hydroxyl-kinase NOL9 [Capsicum annuum]
Caz05g21780	44.9817	54.5681	56.7226	64.2201	82.348	84.2767	down	--	hypothetical protein T459_15496 [Capsicum annuum]
Caz08g25930	65.9812	18.0925	92.2731	352.392	237.789	246.941	down	L-ascorbate oxidase homolog OS=Brassica napus OX=3708 GN=Bp10 PE=2 SV=1	PREDICTED: L-ascorbate oxidase homolog [Capsicum annuum]
Caz01g04260	715.263	615.402	779.056	3107.99	2450.83	2587.37	down	Protein STAY-GREEN homolog, chloroplastic OS=Capsicum annuum OX=4072 GN=SGR PE=1 SV=2	protein STAY-GREEN homolog, chloroplastic [Capsicum annuum]
Caz04g12240	119.958	118.387	114.64	187.246	167.571	174.307	down	Thioredoxin Y1, chloroplastic OS=Arabidopsis thaliana OX=3702 GN=At1g76760 PE=2 SV=1	Thioredoxin Y2, chloroplastic [Capsicum chinense]
Caz02g31130	6.02078	7.79214	6.32438	1.22079	1.56527	2.40971	up	RING-H2 finger protein ATL46 OS=Arabidopsis thaliana OX=3702 GN=ATL46 PE=2 SV=1	PREDICTED: RING-H2 finger protein ATL46-like [Capsicum annuum]
Caz08g15420	10.7526	14.2254	15.8054	5.82884	6.26933	6.22506	up	Nuclear pore complex protein NUP160 OS=Arabidopsis thaliana OX=3702 GN=NUP160 PE=1 SV=2	PREDICTED: nuclear pore complex protein NUP160 isoform X2 [Capsicum annuum]
Caz03g09150	13.968	13.1703	17.4427	23.5356	27.7162	27.2334	down	U-box domain-containing protein 19 OS=Arabidopsis thaliana OX=3702 GN=PUB19 PE=2 SV=1	putative 26S proteasome complex subunit sem1-1-like [Capsicum annuum]
Caz08g22840	8.90088	15.1741	6.61259	1.52949	3.7312	3.05981	up	Plastid division protein PDV2 OS=Arabidopsis thaliana OX=3702 GN=PDV2 PE=1 SV=1	PREDICTED: plastid division protein PDV2 [Capsicum annuum]
Caz11g07620	13.5758	9.44124	7.85498	17.9905	15.2436	15.0263	down	U-box domain-containing protein 13 OS=Arabidopsis thaliana OX=3702 GN=PUB13 PE=1 SV=1	PREDICTED: U-box domain-containing protein 13-like [Capsicum annuum]
Caz08g09590	8.31078	9.64059	7.69586	11.5395	22.0059	22.4079	down	--	PREDICTED: uncharacterized protein LOC107856821 [Capsicum annuum]
Caz10g21320	7.53515	15.7909	3.74772	0.872238	1.98588	1.55852	up	H/ACA ribonucleoprotein complex subunit 1-like protein 2 OS=Arabidopsis thaliana OX=3702 GN=At5g18180 PE=2 SV=1	PREDICTED: putative H/ACA ribonucleoprotein complex subunit 1-like protein 1 [Capsicum annuum]
Caz04g00920	0.781501	0.438174	0.81511	1.10684	1.58732	1.9831	down	--	PREDICTED: uncharacterized protein LOC107869380 [Capsicum annuum]
Caz04g01240	6.22896	5.78949	3.24146	2.19388	1.34227	1.62569	up	Pentatricopeptide repeat-containing protein At1g20300, mitochondrial OS=Arabidopsis thaliana OX=3702 GN=At1g20300 PE=2 SV=1	PREDICTED: pentatricopeptide repeat-containing protein At1g20300, mitochondrial [Capsicum annuum]
Caz05g20800	25.761	28.5881	17.5245	9.35949	12.3661	12.9932	up	--	hypothetical protein T459_34079 [Capsicum annuum]
Caz10g19220	2.26159	3.81323	2.80048	0.98016	1.08269	0.932127	up	Short integuments 2, mitochondrial OS=Arabidopsis thaliana OX=3702 GN=SIN2 PE=1 SV=1	PREDICTED: short integuments 2, mitochondrial [Capsicum annuum]
Caz04g13500	23.3781	13.5437	25.6774	44.0714	31.365	32.0177	down	Protein LAZ1 homolog 1 OS=Arabidopsis thaliana OX=3702 GN=At1g77220 PE=2 SV=1	PREDICTED: protein LAZ1 homolog 1 [Capsicum annuum]
Caz01g21150	7.38491	8.40232	9.43975	3.4825	4.87368	5.85635	up	--	PREDICTED: exportin-7-A isoform X2 [Capsicum annuum]
Caz01g27820	5.43166	6.61435	7.80098	3.28866	1.65411	2.18796	up	AP-5 complex subunit mu OS=Arabidopsis thaliana OX=3702 GN=AP5M PE=2 SV=1	AP-5 complex subunit mu [Capsicum annuum]
Caz03g17360	10.7746	10.6352	14.6562	12.3133	22.0804	18.6684	down	3-ketoacyl-CoA thiolase 2, peroxisomal OS=Arabidopsis thaliana OX=3702 GN=PED1 PE=1 SV=2	PREDICTED: 3-ketoacyl-CoA thiolase 2, peroxisomal-like isoform X1 [Capsicum annuum]
Caz12g05830	43.6398	22.3334	24.4344	40.8548	80.8126	84.3863	down	Protein NRT1/ PTR FAMILY 1.2 OS=Arabidopsis thaliana OX=3702 GN=NPF1.2 PE=1 SV=1	PREDICTED: protein NRT1/ PTR FAMILY 1.2-like [Capsicum annuum]
Caz03g23070	1.30883	1.61782	0.716048	0.348966	0.068592	0.141986	up	Pentatricopeptide repeat-containing protein At3g46790, chloroplastic OS=Arabidopsis thaliana OX=3702 GN=CRR2 PE=2 SV=1	PREDICTED: pentatricopeptide repeat-containing protein At3g46790, chloroplastic-like [Capsicum annuum]
Caz08g17780	81.5693	54.5548	185.331	228.082	410.756	414.914	down	--	hypothetical protein T459_05217 [Capsicum annuum]
Caz03g10150	174.226	118.788	127.667	172.747	188.251	207.178	down	Homeobox-leucine zipper protein HOX16 OS=Oryza sativa subsp. japonica OX=39947 GN=HOX16 PE=2 SV=1	PREDICTED: homeobox-leucine zipper protein HAT5-like [Capsicum annuum]
Caz01g16680	0.232036	0.093138	0.36863	0.524133	0.652909	1.0046	down	Premnaspirodiene oxygenase OS=Hyoscyamus muticus OX=35626 GN=CYP71D55 PE=1 SV=1	PREDICTED: premnaspirodiene oxygenase-like [Capsicum annuum]
Caz08g08880	20.4554	31.0991	11.9455	5.34633	3.36125	4.1614	up	DEAD-box ATP-dependent RNA helicase 31 OS=Arabidopsis thaliana OX=3702 GN=RH31 PE=2 SV=2	PREDICTED: DEAD-box ATP-dependent RNA helicase 31-like [Capsicum annuum]
Caz01g03770	23.7394	12.6177	20.4184	20.7574	43.1488	43.1216	down	Heat stress transcription factor B-2b OS=Arabidopsis thaliana OX=3702 GN=HSFB2B PE=2 SV=1	PREDICTED: heat stress transcription factor B-2b [Capsicum annuum]
Caz08g09080	8.5153	6.33309	5.60408	9.05345	9.93766	9.43748	down	Dynamin-related protein 5A OS=Glycine max OX=3847 PE=2 SV=1	Dynamin-related protein 1E [Capsicum annuum]
Caz09g04260	39	34.2867	14.4785	8.43729	9.33529	8.55896	up	--	uncharacterized protein LOC107006673 [Solanum pennellii]
Caz10g20360	89.8578	79.5216	70.9151	21.7168	26.7226	27.6925	up	Heat stress transcription factor B-3 OS=Arabidopsis thaliana OX=3702 GN=HSFB3 PE=1 SV=1	PREDICTED: heat stress transcription factor B-3-like [Capsicum annuum]
Caz07g02950	47.4131	90.2246	20.3182	10.7709	19.2808	16.1088	up	NADP-dependent glyceraldehyde-3-phosphate dehydrogenase OS=Nicotiana plumbaginifolia OX=4092 GN=GAPN PE=2 SV=1	PREDICTED: NADP-dependent glyceraldehyde-3-phosphate dehydrogenase [Capsicum annuum]
Caz07g17610	37.5893	30.581	31.3831	50.8786	51.6268	49.917	down	--	PREDICTED: uncharacterized protein LOC107878419 [Capsicum annuum]
Caz05g09290	3.41187	3.7779	5.53665	8.01536	17.2921	21.981	down	Protein C2-DOMAIN ABA-RELATED 7 OS=Arabidopsis thaliana OX=3702 GN=CAR7 PE=1 SV=1	PREDICTED: protein C2-DOMAIN ABA-RELATED 7-like isoform X1 [Capsicum annuum]
Caz11g13660	820.029	653.984	872.3	1620.88	1508.64	1560.45	down	30S ribosomal protein S13, chloroplastic OS=Arabidopsis thaliana OX=3702 GN=RPS13 PE=2 SV=1	30S ribosomal protein S13, chloroplastic [Capsicum baccatum]
Caz02g19520	1.9015	2.52126	4.36761	1.15286	0.532476	0.458229	up	Pentatricopeptide repeat-containing protein At1g06710, mitochondrial OS=Arabidopsis thaliana OX=3702 GN=At1g06710 PE=3 SV=1	Pentatricopeptide repeat-containing protein, mitochondrial [Capsicum annuum]
Caz07g05680	3.53319	4.97858	3.45689	1.16742	0.939606	0.942623	up	Nuclear pore complex protein NUP155 OS=Arabidopsis thaliana OX=3702 GN=NUP155 PE=1 SV=1	PREDICTED: nuclear pore complex protein NUP155-like [Capsicum annuum]
Caz01g17260	12.4762	12.8667	13.1172	4.84858	6.88377	6.68132	up	THO complex subunit 7B OS=Arabidopsis thaliana OX=3702 GN=THO7B PE=1 SV=1	PREDICTED: THO complex subunit 7A-like [Capsicum annuum]
Caz01g10190	26.7615	35.3028	21.2212	7.84747	8.02877	6.7094	up	50S ribosomal protein L24, chloroplastic OS=Heterosigma akashiwo (strain NIES-293) OX=536047 GN=rpl24 PE=3 SV=1	PREDICTED: 50S ribosomal protein L24 [Capsicum annuum]
Caz08g09940	72.2465	68.9705	47.4167	33.1529	31.8131	32.2008	up	Transcription factor MAMYB OS=Arabidopsis thaliana OX=3702 GN=MAMYB PE=1 SV=1	PREDICTED: dnaJ homolog subfamily C member 2-like [Capsicum annuum]
Caz01g33210	12.1877	14.2331	11.3917	6.26604	6.66977	6.62945	up	Scarecrow-like protein 6 OS=Arabidopsis thaliana OX=3702 GN=SCL6 PE=1 SV=1	Scarecrow-like protein 22 [Capsicum annuum]
Caz05g12120	24.0403	26.51	24.4919	12.8017	13.7764	15.1721	up	Helicase-like transcription factor CHR27 OS=Arabidopsis thaliana OX=3702 GN=CHR27 PE=1 SV=1	PREDICTED: DNA repair protein RAD16 isoform X1 [Capsicum annuum]
Caz02g31220	2.32076	3.28306	2.46638	2.32399	8.20399	8.62779	down	Homeobox-leucine zipper protein HAT5 OS=Arabidopsis thaliana OX=3702 GN=HAT5 PE=1 SV=1	Homeobox-leucine zipper protein HOX5 [Capsicum annuum]
Caz06g21490	10.2329	13.3772	10.1137	4.56614	4.93262	4.68127	up	SNF2 domain-containing protein CLASSY 1 OS=Arabidopsis thaliana OX=3702 GN=CLSY1 PE=1 SV=1	PREDICTED: SNF2 domain-containing protein CLASSY 1-like [Capsicum annuum]
Caz09g19180	8.43667	16.3579	3.64835	0.064262	0.46453	0.424043	up	Receptor-like protein Cf-9 homolog OS=Solanum lycopersicum OX=4081 GN=HCR9-0 PE=2 SV=2	putative serine/threonine-protein phosphatase PP2A catalytic subunit-like isoform 1 [Capsicum annuum]
Caz01g02920	21.5959	28.789	27.366	12.5377	12.1408	13.4467	up	--	PREDICTED: uncharacterized protein LOC107865462 isoform X1 [Capsicum annuum]
Caz02g20330	3.26812	5.8209	2.27296	0.309819	1.44254	1.32499	up	--	PREDICTED: uncharacterized protein LOC107859720 [Capsicum annuum]
Caz10g08710	33.2334	32.1192	53.0202	15.6694	19.3797	18.7239	up	B3 domain-containing protein Os07g0679700 OS=Oryza sativa subsp. japonica OX=39947 GN=Os07g0679700 PE=2 SV=1	hypothetical protein T459_25592 [Capsicum annuum]
Caz11g11620	3.15606	4.11825	6.15592	1.59884	1.25681	1.48019	up	ATP-dependent DNA helicase Q-like 5 OS=Arabidopsis thaliana OX=3702 GN=RECQL5 PE=2 SV=2	putative histone H2A.6-like [Capsicum annuum]
Caz07g02840	18.9087	7.31504	12.0802	29.7502	25.4056	25.3855	down	BTB/POZ domain-containing protein At2g24240 OS=Arabidopsis thaliana OX=3702 GN=At2g24240 PE=2 SV=1	BTB/POZ domain-containing protein [Capsicum annuum]
Caz01g06690	4.14297	5.14216	4.15653	2.56859	2.17848	2.44248	up	--	PREDICTED: uncharacterized protein LOC107868144 [Capsicum annuum]
Caz05g02570	12.2622	16.5265	20.2032	22.6605	28.6498	27.9837	down	Protein C2-DOMAIN ABA-RELATED 11 OS=Arabidopsis thaliana OX=3702 GN=CAR11 PE=1 SV=1	PREDICTED: protein C2-DOMAIN ABA-RELATED 11 [Capsicum annuum]
Caz11g16860	0.593782	0.227352	0.283348	0.091493	0.090697	0.078968	up	Late blight resistance protein R1-A OS=Solanum demissum OX=50514 GN=R1A PE=3 SV=1	putative 36.4 kDa proline-rich protein-like [Capsicum annuum]
Caz09g17220	1843.28	1471.24	1323.97	2437.28	2537.61	2371.79	down	Metallothionein-like protein type 2 B OS=Solanum lycopersicum OX=4081 GN=MTB PE=2 SV=1	PREDICTED: metallothionein-like protein type 2 B [Capsicum annuum]
Caz05g18580	9.03069	22.0511	9.48057	5.05383	2.45574	2.42609	up	Chalcone synthase 2 OS=Solanum tuberosum OX=4113 GN=CHS2 PE=2 SV=1	chalcone synthase 2 [Capsicum annuum]
Caz11g01340	6.656	9.04443	10.9518	1.38296	4.24454	4.60225	up	Zinc finger protein JACKDAW OS=Arabidopsis thaliana OX=3702 GN=JKD PE=1 SV=1	Zinc finger protein JACKDAW [Capsicum annuum]
Caz02g01170	2.45665	3.69298	7.86343	8.89282	23.956	26.5368	down	Protein PHLOEM PROTEIN 2-LIKE A9 OS=Arabidopsis thaliana OX=3702 GN=PP2A9 PE=2 SV=1	hypothetical protein CQW23_03260 [Capsicum baccatum]
Caz10g14850	17.1532	18.1752	15.9185	19.5978	24.0692	23.4964	down	Oxygen-evolving enhancer protein 2, chloroplastic OS=Solanum lycopersicum OX=4081 GN=PSBP PE=2 SV=1	PREDICTED: oxygen-evolving enhancer protein 2, chloroplastic-like [Capsicum annuum]
Caz04g00170	0.886448	1.16554	0.51985	0.128853	0.251651	0.208938	up	DNA (cytosine-5)-methyltransferase 1B OS=Oryza sativa subsp. japonica OX=39947 GN=MET1B PE=2 SV=1	PREDICTED: DNA (cytosine-5)-methyltransferase 1B-like [Capsicum annuum]
Caz01g06520	10.7794	14.4767	12.0063	5.38453	3.82779	3.67336	up	E3 ubiquitin-protein ligase HOS1 OS=Arabidopsis thaliana OX=3702 GN=HOS1 PE=1 SV=1	E3 ubiquitin-protein ligase HOS1 [Capsicum annuum]
Caz03g27690	8.72603	6.69422	7.2426	14.4861	11.5413	9.37709	down	Histone H2B.1 OS=Solanum lycopersicum OX=4081 GN=H2B-1 PE=2 SV=4	PREDICTED: histone H2B.2-like [Capsicum annuum]
Caz04g02330	24.095	28.5646	18.3486	10.2959	7.79388	8.91043	up	--	PREDICTED: protein LTV1 homolog isoform X1 [Capsicum annuum]
Caz10g00610	2.71282	4.43199	2.13625	0.441795	1.65646	1.17479	up	Enhancer of mRNA-decapping protein 4 OS=Arabidopsis thaliana OX=3702 GN=VCS PE=1 SV=1	Enhancer of mRNA-decapping protein 4 [Capsicum annuum]
Caz02g31170	2.21106	1.09401	3.17429	11.1033	7.65391	7.92954	down	Cyclic nucleotide-gated ion channel 18 OS=Arabidopsis thaliana OX=3702 GN=CNGC18 PE=1 SV=1	PREDICTED: putative cyclic nucleotide-gated ion channel 18 isoform X1 [Capsicum annuum]
Caz09g18950	0.80636	1.30513	0.699573	0.190423	0.198415	0.100891	up	Pentatricopeptide repeat-containing protein At2g37310 OS=Arabidopsis thaliana OX=3702 GN=PCMP-E49 PE=2 SV=1	Pentatricopeptide repeat-containing protein [Capsicum annuum]
Caz11g04370	69.2507	63.457	43.83	71.6082	90.7337	95.2707	down	RING-H2 finger protein ATL48 OS=Arabidopsis thaliana OX=3702 GN=ATL48 PE=1 SV=2	PREDICTED: RING-H2 finger protein ATL48-like [Capsicum annuum]
Caz02g15610	12.2158	17.2757	15.9575	5.80102	6.14565	5.79614	up	Alpha-glucan phosphorylase, H isozyme OS=Vicia faba OX=3906 PE=2 SV=1	PREDICTED: glycogen phosphorylase 1-like [Capsicum annuum]
Caz12g25900	0.744266	0.888364	0.694381	1.91838	2.1824	1.73268	down	F-box protein At3g07870 OS=Arabidopsis thaliana OX=3702 GN=At3g07870 PE=2 SV=1	hypothetical protein FXO37_03527 [Capsicum annuum]
Caz08g00150	121.595	136.985	99.6902	64.2388	52.2069	54.0727	up	Isocitrate dehydrogenase [NADP] OS=Solanum tuberosum OX=4113 GN=ICDH-1 PE=2 SV=1	Isocitrate dehydrogenase [NADP] [Capsicum annuum]
Caz01g34260	9.73779	7.91089	6.71246	10.5021	13.3316	13.3565	down	Probable CCR4-associated factor 1 homolog 9 OS=Arabidopsis thaliana OX=3702 GN=CAF1-9 PE=2 SV=1	putative CCR4-associated factor 1 -like protein 11 [Capsicum annuum]
Caz06g02890	14.1102	10.3118	9.37305	24.8187	19.5032	19.4907	down	Uncharacterized protein At5g39865 OS=Arabidopsis thaliana OX=3702 GN=At5g39865 PE=2 SV=1	putative LIM domain-containing serine/threonine-protein kinase-like [Capsicum annuum]
Caz09g11590	9.55144	11.3529	8.54521	4.10787	4.4204	4.34917	up	--	putative preprotein translocase subunit SCY2, chloroplastic-like isoform X1 [Capsicum annuum]
Caz03g04170	121.872	155.414	74.8272	59.8716	53.8051	51.7685	up	Guanine nucleotide-binding protein subunit beta-like protein OS=Nicotiana tabacum OX=4097 GN=ARCA PE=2 SV=1	guanine nucleotide-binding protein subunit beta-like protein [Capsicum annuum]
Caz07g21290	30.1136	49.9785	30.1065	14.1424	18.7012	19.1706	up	--	PREDICTED: 3-hydroxybutyryl-CoA dehydrogenase [Capsicum annuum]
Caz01g16730	4.22368	1.11316	8.83173	17.0397	15.7065	17.8868	down	Mannan endo-1,4-beta-mannosidase 4 OS=Solanum lycopersicum OX=4081 GN=MAN4 PE=1 SV=2	PREDICTED: mannan endo-1,4-beta-mannosidase 4-like [Capsicum annuum]
Caz05g21940	4.66027	6.37553	6.30396	2.16227	2.79737	3.1142	up	Probable ion channel CASTOR OS=Oryza sativa subsp. japonica OX=39947 GN=Os03g0843600 PE=2 SV=1	putative ion channel CASTOR [Capsicum chinense]
Caz07g13170	20.8416	22.7708	18.0345	27.5903	36.5545	37.0241	down	Protein disulfide isomerase-like 2-3 OS=Oryza sativa subsp. japonica OX=39947 GN=PDIL2-3 PE=2 SV=1	Protein disulfide-isomerase like 2-2 [Capsicum chinense]
Caz02g30880	7.09793	8.82575	6.17829	3.54569	3.53478	3.6849	up	Alpha-mannosidase 2 OS=Arabidopsis thaliana OX=3702 GN=GMII PE=1 SV=1	PREDICTED: alpha-mannosidase 2 [Capsicum annuum]
Caz11g10440	18.8799	32.611	12.4831	4.02831	7.87146	7.85115	up	BTB/POZ domain-containing protein At1g67900 OS=Arabidopsis thaliana OX=3702 GN=At1g67900 PE=1 SV=1	PREDICTED: BTB/POZ domain-containing protein At1g67900 [Capsicum annuum]
Caz02g22260	139.143	169.024	115.732	68.9686	53.5141	54.5516	up	Ferredoxin--NADP reductase, leaf-type isozyme, chloroplastic OS=Nicotiana tabacum OX=4097 GN=PETH PE=2 SV=1	Ferredoxin--NADP reductase, chloroplastic [Capsicum annuum]
Caz08g06110	10.3759	10.9209	16.4127	6.94598	6.48253	6.04861	up	--	PREDICTED: LOW QUALITY PROTEIN: uncharacterized protein LOC107839091 [Capsicum annuum]
Caz11g20520	17.6931	24.4868	12.3035	4.43302	7.17328	7.73733	up	DNA-directed RNA polymerases II, IV and V subunit 3 OS=Arabidopsis thaliana OX=3702 GN=NRPB3 PE=1 SV=1	PREDICTED: DNA-directed RNA polymerases II, IV and V subunit 3-like [Capsicum annuum]
Caz09g05880	31.0214	7.9571	47.615	98.5235	81.1543	71.403	down	--	PREDICTED: uncharacterized protein LOC107841895 [Capsicum annuum]
Caz08g15560	5.61468	6.78405	6.52538	0.752525	1.81485	2.31877	up	Leucine-rich repeat receptor protein kinase HPCA1 OS=Arabidopsis thaliana OX=3702 GN=HPCA1 PE=1 SV=1	PREDICTED: probable leucine-rich repeat receptor-like protein kinase At5g49770 [Capsicum annuum]
Caz07g05240	19.2762	20.2112	19.6369	24.1894	34.5877	31.2263	down	--	PREDICTED: uncharacterized protein LOC107856500 [Capsicum annuum]
Caz01g08780	252.252	319.467	193.23	111.724	139.275	145.345	up	--	PREDICTED: uncharacterized protein LOC107870826 [Capsicum annuum]
Caz10g08120	65.2393	70.0652	87.7661	93.9376	135.209	137.162	down	Arginine decarboxylase 2 OS=Arabidopsis thaliana OX=3702 GN=ADC2 PE=1 SV=1	Arginine decarboxylase [Capsicum annuum]
Caz06g01270	63.6031	62.721	33.898	15.6545	20.7254	25.4299	up	60S ribosomal protein L14-1 OS=Arabidopsis thaliana OX=3702 GN=RPL14A PE=2 SV=1	hypothetical protein T459_18470 [Capsicum annuum]
Caz05g17330	0.134805	0.101862	0.409803	0.642073	1.5727	1.75545	down	Metacaspase-1 OS=Arabidopsis thaliana OX=3702 GN=AMC1 PE=1 SV=1	PREDICTED: metacaspase-1-like [Capsicum annuum]
Caz10g11730	31.0656	42.8671	29.5587	11.1512	11.8367	15.7155	up	Histone deacetylase HDT1 OS=Solanum chacoense OX=4108 GN=HDT1 PE=2 SV=1	PREDICTED: histone deacetylase HDT1-like [Capsicum annuum]
Caz07g13720	0.427868	0.154832	0.365025	1.31874	1.96422	2.82682	down	Mitogen-activated protein kinase kinase kinase 18 OS=Arabidopsis thaliana OX=3702 GN=MAPKKK18 PE=1 SV=1	PREDICTED: mitogen-activated protein kinase kinase kinase A-like [Capsicum annuum]
Caz03g24910	5.77858	7.26534	4.43227	2.15129	2.25505	3.61665	up	GrpE protein homolog 2, mitochondrial OS=Arabidopsis thaliana OX=3702 GN=Mge2 PE=1 SV=1	PREDICTED: protein GrpE-like [Capsicum annuum]
Caz03g01460	8.28402	13.9725	2.59571	2.27306	1.89181	2.74908	up	Chaperonin CPN60-like 2, mitochondrial OS=Arabidopsis thaliana OX=3702 GN=At3g13860 PE=1 SV=2	PREDICTED: chaperonin CPN60-like 2, mitochondrial isoform X1 [Capsicum annuum]
Caz05g07150	26.4899	36.7046	22.8665	9.84404	12.3184	12.8278	up	--	putative tetraketide alpha-pyrone reductase 1-like [Capsicum annuum]
Caz01g21750	4.77088	8.63061	4.22537	1.17338	1.98589	2.23501	up	Pumilio homolog 24 OS=Arabidopsis thaliana OX=3702 GN=APUM24 PE=1 SV=1	PREDICTED: pumilio homolog 24 [Capsicum annuum]
Caz03g06870	14.3292	15.2122	19.3492	16.4415	22.5732	26.2372	down	--	PREDICTED: uncharacterized protein LOC107861927 isoform X1 [Capsicum annuum]
Caz04g02610	2.62142	1.9761	1.57523	0.658996	0.994003	0.998098	up	Pentatricopeptide repeat-containing protein At1g19720 OS=Arabidopsis thaliana OX=3702 GN=DYW7 PE=2 SV=1	Pentatricopeptide repeat-containing protein [Capsicum annuum]
Caz01g40760	1.6766	1.84333	1.22839	0.177888	0.481038	0.235956	up	Plant intracellular Ras-group-related LRR protein 5 OS=Arabidopsis thaliana OX=3702 GN=PIRL5 PE=2 SV=1	PREDICTED: plant intracellular Ras-group-related LRR protein 5-like [Capsicum annuum]
Caz01g19770	66.993	60.0851	68.218	138.261	132.807	132.292	down	--	PREDICTED: importin-5 [Capsicum annuum]
Caz07g22160	118.399	172.984	79.1046	43.2411	38.0862	40.1619	up	60S ribosomal protein L8 OS=Solanum lycopersicum OX=4081 GN=RPL8 PE=2 SV=1	PREDICTED: 60S ribosomal protein L8 [Capsicum annuum]
Caz11g18410	3.22507	4.19968	2.96112	1.56277	1.88899	2.08915	up	Pentatricopeptide repeat-containing protein At1g80150, mitochondrial OS=Arabidopsis thaliana OX=3702 GN=At1g80150 PE=2 SV=2	PREDICTED: pentatricopeptide repeat-containing protein At1g80150, mitochondrial isoform X2 [Capsicum annuum]
Caz01g11050	28.5705	18.0929	26.1309	55.5945	37.7085	39.0247	down	Long-chain-alcohol oxidase FAO4A OS=Arabidopsis thaliana OX=3702 GN=FAO4A PE=3 SV=2	PREDICTED: long-chain-alcohol oxidase FAO4A-like [Capsicum annuum]
Caz12g20860	0.893082	1.06116	0.665509	0.125803	0.298543	0.191015	up	Putative pentatricopeptide repeat-containing protein At2g01510 OS=Arabidopsis thaliana OX=3702 GN=PCMP-H36 PE=3 SV=1	putative serine/threonine-protein kinase CTR1-like [Capsicum annuum]
Caz03g20060	2.18637	3.37811	1.66368	0.840794	0.637368	0.69959	up	Pentatricopeptide repeat-containing protein At4g25270, chloroplastic OS=Arabidopsis thaliana OX=3702 GN=PCMP-E53 PE=3 SV=1	PREDICTED: pentatricopeptide repeat-containing protein At4g25270, chloroplastic [Capsicum annuum]
Caz08g25510	1.57306	2.8324	2.70843	0.591208	0.901133	0.550031	up	WD-40 repeat-containing protein MSI2 OS=Arabidopsis thaliana OX=3702 GN=MSI2 PE=2 SV=1	putative heavy metal-associated isoprenylated plant protein 26-like [Capsicum annuum]
Caz03g12290	5.29505	6.2522	5.8685	2.56099	2.82286	2.38414	up	--	PREDICTED: oxygen-independent coproporphyrinogen-III oxidase-like protein sll1917 [Capsicum annuum]
Caz11g12190	5.86931	7.90685	10.2372	1.66112	2.75451	2.92154	up	Pentatricopeptide repeat-containing protein At5g57250, mitochondrial OS=Arabidopsis thaliana OX=3702 GN=At5g57250 PE=2 SV=2	PREDICTED: pentatricopeptide repeat-containing protein At5g57250, mitochondrial [Capsicum annuum]
Caz03g03360	18.4973	15.0315	16.7302	28.2043	21.7084	19.6684	down	--	hypothetical protein CQW23_11408 [Capsicum baccatum]
Caz09g15310	0.967413	1.73851	1.6421	0.154645	0.223754	0.252014	up	Pentatricopeptide repeat-containing protein At3g09060 OS=Arabidopsis thaliana OX=3702 GN=At3g09060 PE=2 SV=1	putative protein, chloroplastic-like [Capsicum annuum]
Caz05g22850	9.85295	9.65877	8.88688	3.90395	3.89686	4.45512	up	LysM domain receptor-like kinase 3 OS=Arabidopsis thaliana OX=3702 GN=LYK3 PE=2 SV=1	putative phenylalanine ammonia-lyase-like [Capsicum annuum]
Caz12g26850	705.022	606.844	394.912	215.176	191.696	187.349	up	--	Neurofilament medium polypeptide [Capsicum annuum]
Caz07g06900	61.7251	77.0546	62.5373	39.2744	32.2137	31.1786	up	WD-40 repeat-containing protein MSI4 OS=Arabidopsis thaliana OX=3702 GN=MSI4 PE=1 SV=3	PREDICTED: WD-40 repeat-containing protein MSI4-like [Capsicum annuum]
Caz02g31360	3.2754	4.03992	2.64614	0.926063	1.83868	1.87781	up	Probable phospholipid-transporting ATPase 8 OS=Arabidopsis thaliana OX=3702 GN=ALA8 PE=3 SV=1	PREDICTED: probable phospholipid-transporting ATPase 8 [Capsicum annuum]
Caz11g12840	166.282	164.928	134.776	242.005	284.605	289.355	down	ADP-ribosylation factor 2 OS=Oryza sativa subsp. japonica OX=39947 GN=ARF PE=2 SV=2	hypothetical protein E3N88_42205 [Mikania micrantha]
Caz03g29610	54.7302	68.0602	31.9471	19.1696	23.0081	23.572	up	60S ribosomal protein L23 OS=Arabidopsis thaliana OX=3702 GN=RPL23A PE=2 SV=3	PREDICTED: 60S ribosomal protein L23 [Capsicum annuum]
Caz05g13310	4.98457	5.49241	5.38947	2.59152	2.49384	3.26119	up	--	putative rop guanine nucleotide exchange factor 2-like [Capsicum annuum]
Caz03g41730	3.46848	1.12039	2.03076	7.1834	6.17747	6.98993	down	Oil body-associated protein 1A OS=Arabidopsis thaliana OX=3702 GN=OBAP1A PE=1 SV=1	PREDICTED: uncharacterized protein LOC107864454 [Capsicum annuum]
Caz08g24290	48.6057	45.4657	41.7906	50.0113	72.5357	80.1849	down	--	PREDICTED: ubiquitin fusion degradation protein 1 homolog [Capsicum annuum]
Caz08g04810	16.6013	20.7893	10.5082	3.4911	2.55972	3.55196	up	Nuclear pore complex protein NUP85 OS=Arabidopsis thaliana OX=3702 GN=NUP85 PE=1 SV=1	Nuclear pore complex protein NUP85 [Capsicum annuum]
Caz10g03550	47.6198	63.1192	58.8849	13.3808	25.0287	27.4633	up	Mannan endo-1,4-beta-mannosidase 2 OS=Arabidopsis thaliana OX=3702 GN=MAN2 PE=2 SV=1	Mannan endo-1,4-beta-mannosidase 2 [Capsicum baccatum]
Caz12g03790	3.61942	4.11877	3.68668	1.44497	2.18572	1.98938	up	Cyclin-dependent kinase inhibitor 3 OS=Arabidopsis thaliana OX=3702 GN=KRP3 PE=1 SV=1	PREDICTED: cyclin-dependent kinase inhibitor 4-like [Capsicum annuum]
Caz11g13090	2.80552	2.57557	4.51868	6.47945	7.61472	7.62623	down	--	PREDICTED: deoxynucleoside triphosphate triphosphohydrolase SAMHD1 homolog isoform X1 [Capsicum annuum]
Caz08g17100	17.495	23.7343	22.1088	7.99736	6.89647	7.69203	up	--	PREDICTED: importin-4 [Capsicum annuum]
Caz07g12430	7.30436	10.1626	7.66621	2.84219	3.99468	3.80054	up	Thymidylate kinase OS=Arabidopsis thaliana OX=3702 GN=ZEU1 PE=2 SV=1	PREDICTED: thymidylate kinase [Capsicum annuum]
Caz02g09180	4.8096	1.89614	4.06153	9.56998	10.5476	11.1152	down	Wall-associated receptor kinase-like 2 OS=Arabidopsis thaliana OX=3702 GN=WAKL2 PE=2 SV=1	putative wall-associated receptor kinase-like 11 [Capsicum annuum]
Caz06g12890	21.9949	11.8958	17.9516	32.8923	31.1811	32.0303	down	Probable plastidic glucose transporter 3 OS=Arabidopsis thaliana OX=3702 GN=At1g79820 PE=2 SV=2	PREDICTED: probable plastidic glucose transporter 3 [Capsicum annuum]
Caz07g15990	3.14539	3.72757	3.83486	1.38528	2.09404	2.20064	up	Pentatricopeptide repeat-containing protein At1g73710 OS=Arabidopsis thaliana OX=3702 GN=At1g73710 PE=2 SV=1	PREDICTED: pentatricopeptide repeat-containing protein At1g73710 [Capsicum annuum]
Caz10g11210	8.52579	10.6635	3.42677	1.19923	1.68294	1.21759	up	protein SLOW GREEN 1, chloroplastic OS=Arabidopsis thaliana OX=3702 GN=SG1 PE=1 SV=1	PREDICTED: protein SLOW GREEN 1, chloroplastic-like [Capsicum annuum]
Caz12g05920	12.5968	11.8943	8.02301	2.92094	2.42838	2.7515	up	DEAD-box ATP-dependent RNA helicase 45 OS=Arabidopsis thaliana OX=3702 GN=RH45 PE=3 SV=1	DEAD-box ATP-dependent RNA helicase 42 [Capsicum annuum]
Caz10g04850	13.5099	17.306	8.54882	3.32545	4.57813	3.20752	up	Putative DEAD-box ATP-dependent RNA helicase 29 OS=Arabidopsis thaliana OX=3702 GN=RH29 PE=3 SV=1	PREDICTED: putative DEAD-box ATP-dependent RNA helicase 29 [Capsicum annuum]
Caz06g03230	2.08504	3.52519	2.1155	0.968141	0.444716	0.759272	up	Pentatricopeptide repeat-containing protein At2g29760, chloroplastic OS=Arabidopsis thaliana OX=3702 GN=PCMP-H33 PE=2 SV=1	Pentatricopeptide repeat-containing protein, chloroplastic [Capsicum chinense]
Caz04g14350	0.817278	1.12293	1.23812	0.165755	0.177034	0.083857	up	Pentatricopeptide repeat-containing protein At1g43980, mitochondrial OS=Arabidopsis thaliana OX=3702 GN=PCMP-E58 PE=3 SV=1	PREDICTED: pentatricopeptide repeat-containing protein At1g43980, mitochondrial [Capsicum annuum]
Caz01g36990	188.992	96.3587	130.659	166.644	278.869	277.506	down	Gallate 1-beta-glucosyltransferase OS=Quercus robur OX=38942 GN=UGT84A13 PE=1 SV=1	limonoid UDP-glucosyltransferase-like [Capsicum annuum]
Caz10g06770	12.4617	9.0536	17.92	41.5578	21.0592	20.2674	down	Signal peptide peptidase-like 4 OS=Arabidopsis thaliana OX=3702 GN=SPPL4 PE=2 SV=1	PREDICTED: signal peptide peptidase-like 4 isoform X1 [Capsicum annuum]
Caz03g06820	10.0603	14.9302	6.42185	2.02071	2.05022	2.69302	up	--	putative histone deacetylase 5-like [Capsicum annuum]
Caz07g20340	7.8239	9.63247	12.4567	12.4332	16.5289	18.3027	down	Mitogen-activated protein kinase 19 OS=Arabidopsis thaliana OX=3702 GN=MPK19 PE=1 SV=2	Mitogen-activated protein kinase 20 [Capsicum annuum]
Caz06g02700	21.0998	22.2305	21.4833	9.99085	8.06584	6.75258	up	--	PREDICTED: 28S ribosomal protein S29, mitochondrial [Capsicum annuum]
Caz03g20640	26.6859	18.9125	26.2971	29.4611	36.9048	40.4675	down	Heat stress transcription factor B-2a OS=Arabidopsis thaliana OX=3702 GN=HSFB2A PE=2 SV=1	PREDICTED: heat stress transcription factor B-2a-like [Capsicum annuum]
Caz03g14440	9.99396	11.2431	10.1596	3.08609	4.2054	3.98895	up	Tubulin-folding cofactor B OS=Arabidopsis thaliana OX=3702 GN=TFCB PE=1 SV=1	Tubulin-folding cofactor B [Capsicum annuum]
Caz03g09600	15.4416	25.6157	15.6566	7.67842	7.29894	9.65822	up	--	PREDICTED: NAC domain-containing protein 83-like [Capsicum annuum]
Caz02g22300	3.15281	1.40654	8.33709	23.5602	8.75713	11.0666	down	Naringenin,2-oxoglutarate 3-dioxygenase (Fragment) OS=Petunia hybrida OX=4102 GN=AN3 PE=1 SV=1	Flavanone 3-dioxygenase [Capsicum annuum]
Caz01g25540	7.52537	8.81747	6.62775	4.09103	3.22104	3.01942	up	--	putative U-box domain-containing protein 44-like [Capsicum annuum]
Caz11g21080	19.4	22.1337	19.4464	7.95751	3.73632	3.21276	up	--	PREDICTED: WAS protein family homolog DDB_G0292878-like isoform X1 [Capsicum annuum]
Caz06g21250	4.58162	5.92241	5.12097	2.2346	2.30904	1.60176	up	Protein NPGR2 OS=Arabidopsis thaliana OX=3702 GN=NPGR2 PE=1 SV=1	PREDICTED: tetratricopeptide repeat protein 7A-like [Capsicum annuum]
Caz08g25310	13.9676	15.316	7.00346	2.01546	4.68451	3.91777	up	--	PREDICTED: ribosomal L1 domain-containing protein 1-like [Capsicum annuum]
Caz04g24050	6.75648	8.84276	5.49383	3.26723	3.16544	2.4886	up	Serine/threonine-protein kinase TOR OS=Arabidopsis thaliana OX=3702 GN=TOR PE=1 SV=1	PREDICTED: serine/threonine-protein kinase TOR isoform X2 [Solanum tuberosum]
Caz01g31970	265.753	352.581	215.906	143.748	144.647	143.603	up	Nucleoside diphosphate kinase OS=Capsicum annuum OX=4072 PE=2 SV=1	nucleoside diphosphate kinase 1 [Ipomoea triloba]
Caz09g19270	12.2004	12.5154	8.59939	4.80537	5.64856	4.7004	up	Protein OSB2, chloroplastic OS=Arabidopsis thaliana OX=3702 GN=OSB2 PE=1 SV=2	PREDICTED: protein OSB2, chloroplastic-like [Capsicum annuum]
Caz02g01920	53.6834	64.9986	45.9607	32.7641	24.1139	25.9623	up	UBP1-associated protein 2C OS=Arabidopsis thaliana OX=3702 GN=UBA2C PE=2 SV=1	PREDICTED: UBP1-associated protein 2C-like [Capsicum annuum]
Caz08g24890	10.2995	12.3178	8.38095	5.40177	4.79137	5.26122	up	Ribosome biogenesis protein WDR12 homolog OS=Arabidopsis thaliana OX=3702 GN=WDR12 PE=1 SV=1	PREDICTED: ribosome biogenesis protein WDR12 homolog [Capsicum annuum]
Caz06g01950	9.53627	7.40862	9.24588	21.8619	14.5956	14.0321	down	Serine/threonine-protein kinase MHK OS=Arabidopsis thaliana OX=3702 GN=MHK PE=2 SV=2	Serine/threonine-protein kinase ICK [Capsicum annuum]
Caz01g05800	0.220853	0.15771	0.1404	0.543473	1.31425	0.898392	down	--	hypothetical protein FXO38_12783 [Capsicum annuum]
Caz11g06180	8.00144	4.86606	7.41118	31.7208	23.3529	23.1131	down	APETALA2-like protein 1 OS=Oryza sativa subsp. indica OX=39946 GN=AP2-1 PE=2 SV=2	PREDICTED: ethylene-responsive transcription factor RAP2-7-like isoform X1 [Capsicum annuum]
Caz12g17980	4.33527	0.108554	2.51841	65.0774	48.1884	55.6332	down	--	hypothetical protein FXO37_11825 [Capsicum annuum]
Caz01g41090	0.623651	0.87737	2.13217	2.7565	3.07305	2.77349	down	Disease resistance protein At4g27190 OS=Arabidopsis thaliana OX=3702 GN=At4g27190 PE=2 SV=1	putative disease resistance protein-like [Capsicum annuum]
Caz03g34560	16.5932	17.7535	21.8882	26.7312	27.7675	27.3367	down	Ureidoglycolate hydrolase OS=Arabidopsis thaliana OX=3702 GN=UAH PE=1 SV=1	Ureidoglycolate hydrolase [Capsicum annuum]
Caz12g02520	223.953	57.1071	153.754	1061.15	393.075	404.418	down	--	putative condensin-2 complex subunit H2-like [Capsicum annuum]
Caz06g05440	16.109	25.0918	27.2496	50.668	40.8628	52.4495	down	Putative phytosulfokines 6 OS=Arabidopsis thaliana OX=3702 GN=PSK6 PE=2 SV=2	PREDICTED: putative phytosulfokines 6 [Capsicum annuum]
Caz01g26540	7.65337	11.0348	8.5819	3.59045	3.40662	3.43113	up	DNA mismatch repair protein MSH6 OS=Arabidopsis thaliana OX=3702 GN=MSH6 PE=1 SV=2	DNA mismatch repair protein MSH6 [Capsicum annuum]
Caz06g24220	2.13258	3.19154	1.11612	0.471451	0.850099	0.716459	up	Pentatricopeptide repeat-containing protein At2g22410, mitochondrial OS=Arabidopsis thaliana OX=3702 GN=PCMP-E28 PE=2 SV=1	PREDICTED: pentatricopeptide repeat-containing protein At2g22410, mitochondrial-like [Capsicum annuum]
Caz08g09600	0.666534	0.522009	0.828549	3.90918	2.31471	2.04483	down	Phosphatidylinositol 4-phosphate 5-kinase 6 OS=Arabidopsis thaliana OX=3702 GN=PIP5K6 PE=2 SV=1	PREDICTED: phosphatidylinositol 4-phosphate 5-kinase 6-like [Capsicum annuum]
Caz12g03030	2.56547	3.92363	4.62968	1.63102	1.26827	1.70381	up	CHD3-type chromatin-remodeling factor PICKLE OS=Arabidopsis thaliana OX=3702 GN=PKL PE=1 SV=1	PREDICTED: SWI/SNF-related matrix-associated actin-dependent regulator of chromatin subfamily A-like protein 1 isoform X1 [Capsicum annuum]
Caz05g22270	7.85336	6.33216	5.95501	9.03497	11.8783	13.2992	down	Probable methylenetetrahydrofolate reductase OS=Oryza sativa subsp. japonica OX=39947 GN=Os03g0815200 PE=2 SV=1	PREDICTED: probable methylenetetrahydrofolate reductase [Capsicum annuum]
Caz07g25310	30.046	30.1959	32.4959	53.229	43.913	51.8434	down	Protein Iojap, chloroplastic OS=Arabidopsis thaliana OX=3702 GN=IJ PE=2 SV=1	Protein Iojap, chloroplastic [Capsicum annuum]
Caz06g24310	89.2571	115.685	64.1304	35.2355	43.8635	38.2137	up	Remorin OS=Solanum tuberosum OX=4113 PE=1 SV=1	PREDICTED: remorin-like [Capsicum annuum]
Caz03g00780	23.6618	19.509	23.0468	44.9403	32.1635	35.4007	down	Probable GTP diphosphokinase RSH2, chloroplastic OS=Arabidopsis thaliana OX=3702 GN=RSH2 PE=2 SV=1	probable GTP diphosphokinase RSH2, chloroplastic [Capsicum annuum]
Caz02g04550	31.9775	24.1748	34.6296	56.0523	43.7172	46.5118	down	NEP1-interacting protein 1 OS=Arabidopsis thaliana OX=3702 GN=NIP1 PE=1 SV=2	PREDICTED: NEP1-interacting protein-like 1 [Capsicum annuum]
Caz01g00550	69.9104	101.878	47.0133	25.6168	34.0787	37.119	up	Ubiquitin-60S ribosomal protein L40 OS=Nicotiana sylvestris OX=4096 GN=UBICEP52-7 PE=2 SV=2	ubiquitin-60S ribosomal protein L40-like [Jatropha curcas]
Caz06g26590	7712.93	4684.17	4711.41	7007.48	16352.6	15717.6	down	Metallothionein-like protein type 2 OS=Solanum lycopersicum OX=4081 PE=3 SV=1	PREDICTED: metallothionein-like protein type 2 [Capsicum annuum]
Caz04g11790	1.18054	1.63212	1.48204	0.462458	0.429272	0.625467	up	Xanthoxin dehydrogenase OS=Arabidopsis thaliana OX=3702 GN=ABA2 PE=1 SV=1	Momilactone A synthase [Capsicum chinense]
Caz11g01730	2.30513	1.95505	1.23967	2.71545	3.45377	3.86222	down	--	hypothetical protein T459_28691 [Capsicum annuum]
Caz10g06900	13.9279	12.1626	13.462	18.2911	20.7723	21.2484	down	F-box protein At4g00755 OS=Arabidopsis thaliana OX=3702 GN=At4g00755 PE=2 SV=1	PREDICTED: F-box protein At4g00755-like [Capsicum annuum]
Caz03g16660	5.04107	7.09108	4.57774	1.58449	2.55518	2.56737	up	Protein TRANSPARENT TESTA GLABRA 1 OS=Arabidopsis thaliana OX=3702 GN=TTG1 PE=1 SV=1	PREDICTED: protein TRANSPARENT TESTA GLABRA 1 [Capsicum annuum]
Caz04g03100	3.15951	4.01912	5.15064	7.20045	5.98221	6.97018	down	--	PREDICTED: 5'-nucleotidase domain-containing protein 4 isoform X1 [Capsicum annuum]
Caz09g03540	1.18965	1.66522	1.01898	0.045951	0.303848	0.383843	up	Amidophosphoribosyltransferase 2, chloroplastic OS=Arabidopsis thaliana OX=3702 GN=ASE2 PE=1 SV=1	Amidophosphoribosyltransferase, chloroplastic [Capsicum annuum]
Caz01g01870	0.821249	1.09114	0.712117	0.135385	0.332991	0.360687	up	Pentatricopeptide repeat-containing protein At4g21065 OS=Arabidopsis thaliana OX=3702 GN=PCMP-H28 PE=2 SV=2	PREDICTED: pentatricopeptide repeat-containing protein At4g21065 [Capsicum annuum]
Caz12g17770	154.789	175.466	142.153	442.755	352.116	364.893	down	Vestitone reductase OS=Medicago sativa OX=3879 PE=1 SV=1	PREDICTED: vestitone reductase-like isoform X1 [Capsicum annuum]
Caz10g17950	3.90996	4.41628	4.16803	1.21082	1.28033	1.48545	up	DNA polymerase delta catalytic subunit OS=Oryza sativa subsp. japonica OX=39947 GN=POLD1 PE=2 SV=1	DNA polymerase delta catalytic subunit [Capsicum annuum]
Caz06g02110	15.1456	12.1837	10.3258	17.9882	22.9566	22.7519	down	Protein AE7 OS=Arabidopsis thaliana OX=3702 GN=AE7 PE=1 SV=2	PREDICTED: protein AE7-like isoform X2 [Capsicum annuum]
Caz03g01750	15.3113	17.6373	12.0011	6.20797	6.91932	7.9253	up	Mitochondrial outer membrane import complex protein METAXIN OS=Arabidopsis thaliana OX=3702 GN=MTX1 PE=1 SV=1	Mitochondrial outer membrane import complex protein METAXIN [Capsicum annuum]
Caz12g02390	11.1187	13.2894	7.53964	2.37997	4.03149	4.42876	up	Ubiquitin-like-specific protease ESD4 OS=Arabidopsis thaliana OX=3702 GN=ESD4 PE=1 SV=1	Ubiquitin-like-specific protease 1A [Capsicum annuum]
Caz02g20570	65.698	121.857	77.6644	38.8643	36.2643	34.3397	up	--	PREDICTED: CTP synthase-like isoform X1 [Capsicum annuum]
Caz04g15140	25.7015	34.8084	17.5512	4.44926	3.61276	3.2425	up	--	PREDICTED: uncharacterized protein LOC107867802 [Capsicum annuum]
Caz03g04060	0.693068	0.772564	0.409991	0.085702	0.158112	0.151229	up	Pentatricopeptide repeat-containing protein At4g02750 OS=Arabidopsis thaliana OX=3702 GN=PCMP-H24 PE=3 SV=1	Pentatricopeptide repeat-containing protein [Capsicum annuum]
Caz08g16300	2.91586	2.7392	3.16155	3.73991	4.24394	4.57909	down	Probable serine/threonine-protein kinase At1g09600 OS=Arabidopsis thaliana OX=3702 GN=At1g09600 PE=3 SV=1	Cyclin-dependent kinase C-2 [Capsicum annuum]
Caz05g20560	0.22954	0.0984	0.101404	1.05077	0.670824	0.844655	down	Actin-58 OS=Solanum tuberosum OX=4113 GN=AC58 PE=3 SV=1	PREDICTED: actin-58 [Capsicum annuum]
Caz02g09220	0.86842	0.714088	0.441655	0.08075	0.172561	0.093965	up	Putative pentatricopeptide repeat-containing protein At3g47840 OS=Arabidopsis thaliana OX=3702 GN=PCMP-E43 PE=3 SV=1	PREDICTED: putative pentatricopeptide repeat-containing protein At3g47840 [Capsicum annuum]
Caz03g28600	27.1547	10.6437	58.16	179.464	54.512	52.4386	down	Cytochrome P450 94A2 OS=Vicia sativa OX=3908 GN=CYP94A2 PE=2 SV=1	PREDICTED: cytochrome P450 94A2-like [Capsicum annuum]
Caz10g05120	1.19902	1.17945	2.24422	5.39349	7.44366	6.89142	down	--	PREDICTED: uncharacterized protein LOC107845356 [Capsicum annuum]
Caz02g24790	0.90477	0.076141	1.28604	7.99552	4.59557	4.79908	down	--	PREDICTED: uncharacterized protein LOC107861347 [Capsicum annuum]
Caz11g17040	2.23401	2.59963	1.40571	0.37697	0.588102	0.388258	up	Anaphase-promoting complex subunit 2 OS=Arabidopsis thaliana OX=3702 GN=APC2 PE=1 SV=1	Anaphase-promoting complex subunit 2 [Capsicum annuum]
Caz04g22120	309.447	131.017	194.823	2060.14	1499.48	1577.12	down	Bifunctional 15-cis-phytoene synthase, chromoplastic OS=Capsicum annuum OX=4072 GN=PSY1 PE=1 SV=1	PREDICTED: bifunctional 15-cis-phytoene synthase, chromoplastic [Capsicum annuum]
Caz03g24200	52.2877	52.721	53.6982	65.7698	67.3577	76.0898	down	Protein yippee-like OS=Solanum tuberosum OX=4113 PE=2 SV=1	PREDICTED: protein yippee-like [Capsicum annuum]
Caz03g08580	30.2186	31.9849	36.0319	37.6024	47.273	49.524	down	Inorganic pyrophosphatase TTM1 OS=Arabidopsis thaliana OX=3702 GN=TTM1 PE=1 SV=1	PREDICTED: uridine-cytidine kinase C isoform X4 [Capsicum annuum]
Caz07g08610	1.49767	1.49352	1.92576	0.181884	0.64194	0.334563	up	--	hypothetical protein FXO38_15462 [Capsicum annuum]
Caz01g31900	37.615	47.6441	26.7024	20.8309	15.0754	16.8774	up	Pentatricopeptide repeat-containing protein At1g02150 OS=Arabidopsis thaliana OX=3702 GN=At1g02150 PE=2 SV=2	PREDICTED: pentatricopeptide repeat-containing protein At1g02150 [Capsicum annuum]
Caz01g18460	0.945834	1.01481	1.27263	1.4437	6.11728	5.34095	down	GEM-like protein 5 OS=Arabidopsis thaliana OX=3702 GN=At5g13200 PE=1 SV=1	PREDICTED: GEM-like protein 5 [Capsicum annuum]
Caz05g09480	1.61754	1.52999	2.18517	1.96901	3.68486	3.67271	down	--	hypothetical protein FXO38_11456 [Capsicum annuum]
Caz03g17440	73.9623	73.5526	64.632	161.782	210.768	218.886	down	Luminal-binding protein 5 OS=Nicotiana tabacum OX=4097 GN=BIP5 PE=2 SV=1	luminal-binding protein 5 precursor [Capsicum annuum]
Caz12g05940	3.2734	2.66186	3.4557	3.74657	5.78197	7.7631	down	Protein NRT1/ PTR FAMILY 1.2 OS=Arabidopsis thaliana OX=3702 GN=NPF1.2 PE=1 SV=1	PREDICTED: protein NRT1/ PTR FAMILY 1.2-like isoform X1 [Capsicum annuum]
Caz03g23230	2.18552	2.58542	2.8161	1.17209	0.436482	0.595543	up	ATP-dependent DNA helicase SRS2-like protein At4g25120 OS=Arabidopsis thaliana OX=3702 GN=SRS2 PE=1 SV=1	hypothetical protein BC332_28361 [Capsicum chinense]
Caz05g20550	10.896	12.3466	10.7647	13.9915	14.2336	14.9029	down	Dolichol-phosphate mannosyltransferase subunit 1 OS=Arabidopsis thaliana OX=3702 GN=DPMS1 PE=1 SV=1	PREDICTED: dolichyl-phosphate beta-glucosyltransferase [Capsicum annuum]
Caz11g04180	1.26808	1.70653	1.19253	0.28804	0.479991	0.421904	up	Mitochondrial import inner membrane translocase subunit TIM22-1 OS=Arabidopsis thaliana OX=3702 GN=TIM22-1 PE=1 SV=1	Mitochondrial import inner membrane translocase subunit TIM22-1 [Capsicum annuum]
Caz06g26150	3.43009	7.94399	0.79019	0.244408	0.328248	0.706087	up	Putative pentatricopeptide repeat-containing protein At3g15130 OS=Arabidopsis thaliana OX=3702 GN=PCMP-H86 PE=3 SV=1	PREDICTED: putative pentatricopeptide repeat-containing protein At3g15130 [Capsicum annuum]
Caz05g22510	9.59318	7.70138	8.48052	11.5837	12.0219	11.462	down	Protein PHOSPHATE STARVATION RESPONSE 1 OS=Arabidopsis thaliana OX=3702 GN=PHR1 PE=1 SV=1	PREDICTED: protein PHR1-LIKE 1-like [Capsicum annuum]
Caz04g17800	27.362	31.4354	17.6004	5.65666	9.68667	7.64314	up	Prohibitin-3, mitochondrial OS=Arabidopsis thaliana OX=3702 GN=PHB3 PE=1 SV=1	PREDICTED: prohibitin-3, mitochondrial-like [Capsicum annuum]
Caz01g15650	8.5056	13.477	5.0463	1.32899	2.71355	1.82893	up	Probable rRNA-processing protein EBP2 homolog OS=Arabidopsis thaliana OX=3702 GN=EBP2 PE=1 SV=1	PREDICTED: probable rRNA-processing protein EBP2 homolog isoform X2 [Capsicum annuum]
Caz12g11650	19.4967	16.378	13.1822	26.6441	25.1779	24.7016	down	Acetyl-CoA carboxylase 1 OS=Arabidopsis thaliana OX=3702 GN=ACC1 PE=1 SV=1	Acetyl-CoA carboxylase 2 [Capsicum annuum]
Caz07g19430	0.976975	0.648573	0.850923	1.89818	2.6244	2.73182	down	Subtilisin-like protease SBT5.3 OS=Arabidopsis thaliana OX=3702 GN=AIR3 PE=2 SV=1	PREDICTED: subtilisin-like protease SBT5.3 [Capsicum annuum]
Caz01g24780	1.07807	4.56499	3.24064	12.4457	14.1498	15.4323	down	Germin-like protein subfamily 1 member 7 OS=Arabidopsis thaliana OX=3702 GN=At3g05950 PE=2 SV=1	PREDICTED: germin-like protein subfamily 1 member 11 [Capsicum annuum]
Caz06g08290	0.673837	0.246427	0.108489	1.77464	2.64801	3.78855	down	Probable aquaporin TIP3-2 OS=Arabidopsis thaliana OX=3702 GN=TIP3-2 PE=2 SV=1	Aquaporin TIP3-1 [Capsicum annuum]
Caz01g07650	11.8462	11.1328	8.96751	4.88612	4.07383	4.55104	up	--	PREDICTED: putative oxidoreductase TDA3 isoform X3 [Capsicum annuum]
Caz07g16080	29.9374	27.2278	28.182	11.8932	16.3936	17.0118	up	QWRF motif-containing protein 3 OS=Arabidopsis thaliana OX=3702 GN=QWRF3 PE=2 SV=1	PREDICTED: QWRF motif-containing protein 3 [Capsicum annuum]
Caz08g20690	11.846	13.9664	11.1798	5.38989	4.90642	5.24064	up	18.2 kDa class I heat shock protein OS=Medicago sativa OX=3879 GN=HSP18.2 PE=2 SV=1	Pentatricopeptide repeat-containing protein [Capsicum annuum]
Caz02g21510	9.38476	13.4194	5.66327	1.48688	2.15766	2.48753	up	--	putative aspartic proteinase-like protein 1-like [Capsicum annuum]
Caz09g16880	5.60106	8.88491	6.61999	3.27403	3.46296	3.67732	up	--	PREDICTED: uncharacterized protein LOC107854855 isoform X2 [Capsicum annuum]
Caz02g13510	5.41727	5.3391	5.77014	1.70255	2.75503	3.07481	up	Probable alpha,alpha-trehalose-phosphate synthase [UDP-forming] 7 OS=Arabidopsis thaliana OX=3702 GN=TPS7 PE=1 SV=1	PREDICTED: probable alpha,alpha-trehalose-phosphate synthase [UDP-forming] 7 [Capsicum annuum]
Caz09g14440	3.78918	4.29808	5.04532	4.71627	5.8751	6.46381	down	Phosphatidylinositol/phosphatidylcholine transfer protein SFH9 OS=Arabidopsis thaliana OX=3702 GN=SFH9 PE=2 SV=1	Phosphatidylinositol/phosphatidylcholine transfer protein SFH9 [Capsicum annuum]
Caz11g10240	30.2655	40.2145	26.7474	36.4942	51.7174	47.5434	down	Costars family protein OS=Oryza sativa subsp. indica OX=39946 GN=OsI_012692 PE=3 SV=1	Costars family protein [Capsicum baccatum]
Caz05g19720	12.3822	10.917	14.0026	21.7794	16.9218	15.8652	down	Scarecrow-like protein 13 OS=Arabidopsis thaliana OX=3702 GN=SCL13 PE=2 SV=2	Scarecrow-like protein 5 [Capsicum annuum]
Caz11g04620	2.09645	3.37465	1.20536	0.265625	0.336148	0.354092	up	--	PREDICTED: protein AIR1-like isoform X1 [Capsicum annuum]
Caz08g00780	30.8797	50.3894	9.53102	5.53589	7.96512	7.31713	up	protein SLOW GREEN 1, chloroplastic OS=Arabidopsis thaliana OX=3702 GN=SG1 PE=1 SV=1	PREDICTED: protein SLOW GREEN 1, chloroplastic [Capsicum annuum]
Caz09g02980	24.2111	24.9788	25.6367	35.9367	33.1151	33.2125	down	IAA-amino acid hydrolase ILR1-like 4 OS=Arabidopsis thaliana OX=3702 GN=ILL4 PE=1 SV=2	PREDICTED: IAA-amino acid hydrolase ILR1-like 4 [Capsicum annuum]
Caz02g28420	1.52365	1.75506	0.777659	0.352902	0.3807	0.393289	up	Zinc finger protein CONSTANS-LIKE 2 OS=Arabidopsis thaliana OX=3702 GN=COL2 PE=1 SV=1	Zinc finger protein CONSTANS-LIKE 2 [Capsicum annuum]
Caz10g05820	49.7846	67.1287	12.1009	4.59925	13.386	12.5993	up	Two-component response regulator-like APRR5 OS=Arabidopsis thaliana OX=3702 GN=APRR5 PE=1 SV=2	PREDICTED: two-component response regulator-like APRR3 [Capsicum annuum]
Caz06g17630	35.4134	21.3979	34.2081	45.683	58.8749	58.0616	down	GTP-binding protein YPTM2 OS=Zea mays OX=4577 GN=YPTM2 PE=2 SV=1	PREDICTED: GTP-binding protein YPTM2 [Capsicum annuum]
Caz10g02590	9.45435	14.4067	10.5271	4.59283	6.73618	5.29626	up	Glutamyl-tRNA(Gln) amidotransferase subunit A, chloroplastic/mitochondrial OS=Vitis vinifera OX=29760 GN=GATA PE=3 SV=1	Glutamyl-tRNA(Gln) amidotransferase subunit A, chloroplastic/mitochondrial [Capsicum annuum]
Caz03g31680	48.881	70.1043	40.7139	23.3163	18.2888	21.8763	up	--	PREDICTED: uncharacterized protein LOC107864077 [Capsicum annuum]
Caz04g21870	0.305198	0.134157	0.2168	4.41028	0.643125	0.755838	down	Monosaccharide-sensing protein 2 OS=Arabidopsis thaliana OX=3702 GN=MSSP2 PE=1 SV=2	PREDICTED: monosaccharide-sensing protein 2-like [Capsicum annuum]
Caz05g22010	35.4372	36.2297	46.7714	45.4346	55.4608	57.7765	down	NAC domain-containing protein 78 OS=Arabidopsis thaliana OX=3702 GN=NAC078 PE=2 SV=2	PREDICTED: NAC domain-containing protein 78 [Capsicum annuum]
Caz12g00240	17.2412	22.2349	17.9212	9.60421	10.8572	11.1161	up	Probable acyl-activating enzyme 18, peroxisomal OS=Arabidopsis thaliana OX=3702 GN=AAE18 PE=2 SV=1	putative acyl-activating enzyme 18, peroxisomal [Capsicum annuum]
Caz03g20530	7.88557	11.6055	4.50992	2.32512	3.08767	4.22995	up	Protein IQ-DOMAIN 20 OS=Arabidopsis thaliana OX=3702 GN=IQD20 PE=1 SV=1	PREDICTED: protein IQ-DOMAIN 31 [Capsicum annuum]
Caz03g30010	6.02105	4.16149	3.62424	28.4452	12.6566	14.2027	down	Sugar transporter ERD6-like 7 OS=Arabidopsis thaliana OX=3702 GN=At2g48020 PE=2 SV=2	PREDICTED: sugar transporter ERD6-like 7 [Capsicum annuum]
Caz06g13790	110.631	137.48	224.517	83.1318	58.0797	62.9649	up	60S ribosomal protein L18a-like protein OS=Arabidopsis thaliana OX=3702 GN=At1g29970 PE=2 SV=2	putative threonine synthase, chloroplastic-like [Capsicum annuum]
Caz03g00310	11.482	16.8816	6.08881	5.38338	3.30996	4.11298	up	D-3-phosphoglycerate dehydrogenase 2, chloroplastic OS=Arabidopsis thaliana OX=3702 GN=PGDH2 PE=1 SV=2	PREDICTED: D-3-phosphoglycerate dehydrogenase 3, chloroplastic-like [Capsicum annuum]
Caz03g31720	1.23656	0.334355	1.00273	1.54351	2.71479	2.39254	down	GATA transcription factor 15 OS=Arabidopsis thaliana OX=3702 GN=GATA15 PE=2 SV=2	GATA transcription factor 15 [Capsicum annuum]
Caz06g00570	2.12894	0.489371	1.21462	3.64353	7.67642	5.35775	down	EID1-like F-box protein 3 OS=Arabidopsis thaliana OX=3702 GN=EDL3 PE=2 SV=1	PREDICTED: EID1-like F-box protein 3 [Capsicum annuum]
Caz03g27120	17.0112	30.3263	9.77717	2.91328	2.21838	3.38625	up	Pentatricopeptide repeat-containing protein At1g80270, mitochondrial OS=Arabidopsis thaliana OX=3702 GN=At1g80270 PE=2 SV=1	PREDICTED: pentatricopeptide repeat-containing protein At1g80270, mitochondrial [Capsicum annuum]
Caz01g04890	3.85884	3.83138	2.78012	1.40777	1.44191	1.25977	up	Methylsterol monooxygenase 1-2 OS=Arabidopsis thaliana OX=3702 GN=SMO1-2 PE=2 SV=1	Methylsterol monooxygenase 1-2 [Capsicum baccatum]
Caz10g13340	3.6591	4.61658	4.40186	0.81623	1.44118	1.40597	up	Probable serine/threonine-protein kinase PBL11 OS=Arabidopsis thaliana OX=3702 GN=PBL11 PE=1 SV=2	PREDICTED: probable serine/threonine-protein kinase NAK [Capsicum annuum]
Caz03g14110	4.04553	6.18905	6.31503	1.33561	2.74436	2.4105	up	--	putative GPI ethanolamine phosphate transferase 2-like [Capsicum annuum]
Caz03g18100	1.08133	1.15108	1.38469	1.2544	2.72697	3.09802	down	Rust resistance kinase Lr10 OS=Triticum aestivum OX=4565 GN=LRK10 PE=2 SV=1	putative protein phosphatase 2C 8-like [Capsicum annuum]
Caz12g10760	7.40212	7.17437	7.25372	8.78958	10.6245	10.4356	down	Probable F-actin-capping protein subunit beta OS=Arabidopsis thaliana OX=3702 GN=At1g71790 PE=1 SV=1	PREDICTED: probable F-actin-capping protein subunit beta [Capsicum annuum]
Caz03g11250	41.6173	39.4034	35.2371	23.8731	17.869	17.5805	up	Plant intracellular Ras-group-related LRR protein 9 OS=Arabidopsis thaliana OX=3702 GN=PIRL9 PE=2 SV=1	Plant intracellular Ras-group-related LRR protein 9 [Capsicum annuum]
Caz04g03460	2.81054	4.20853	5.90795	1.64107	1.10336	1.34549	up	Zinc finger protein GAI-ASSOCIATED FACTOR 1 OS=Arabidopsis thaliana OX=3702 GN=GAF1 PE=1 SV=1	PREDICTED: protein indeterminate-domain 2-like [Capsicum annuum]
Caz04g14340	0.622861	1.2561	0.766607	0.105409	0.129259	0.435826	up	Pentatricopeptide repeat-containing protein At3g26540 OS=Arabidopsis thaliana OX=3702 GN=PCMP-A5 PE=2 SV=1	PREDICTED: pentatricopeptide repeat-containing protein At3g26540 [Capsicum annuum]
Caz12g19320	10.6462	11.1215	11.5509	10.6683	16.8598	16.3802	down	Uncharacterized protein At2g38710 OS=Arabidopsis thaliana OX=3702 GN=At2g38710 PE=2 SV=1	PREDICTED: uncharacterized protein At2g38710 [Capsicum annuum]
Caz03g16750	4.34724	4.79331	3.12104	0.833669	1.35442	1.27166	up	Transcription termination factor MTERF8, chloroplastic OS=Arabidopsis thaliana OX=3702 GN=MTERF8 PE=1 SV=1	putative two-component response regulator-like APRR5-like [Capsicum annuum]
Caz04g06740	11.9169	9.15571	9.38121	12.9542	13.6956	13.1488	down	--	PREDICTED: uncharacterized protein LOC107867274 isoform X1 [Capsicum annuum]
Caz10g00460	6.23569	6.1282	8.85786	8.24105	13.4522	13.9604	down	Probable calcium-binding protein CML21 OS=Arabidopsis thaliana OX=3702 GN=CML21 PE=2 SV=1	putative calcium-binding protein CML21 [Capsicum baccatum]
Caz09g17420	4.53184	3.18215	3.86312	4.60825	7.58359	7.89608	down	Beta-glucuronosyltransferase GlcAT14C OS=Arabidopsis thaliana OX=3702 GN=GLCAT14C PE=2 SV=1	PREDICTED: beta-glucuronosyltransferase GlcAT14C-like [Capsicum annuum]
Caz03g12690	23.394	25.0718	20.0207	10.2592	9.4924	9.9621	up	Protein PLASTID TRANSCRIPTIONALLY ACTIVE 10 OS=Arabidopsis thaliana OX=3702 GN=PTAC10 PE=1 SV=1	PREDICTED: protein PLASTID TRANSCRIPTIONALLY ACTIVE 10-like [Capsicum annuum]
Caz10g14900	2.11497	1.61807	1.17631	0.397895	0.294726	0.450969	up	UDP-glycosyltransferase 73C6 OS=Arabidopsis thaliana OX=3702 GN=UGT73C6 PE=2 SV=1	UDP-glucose:glucosyltransferase [Lycium barbarum]
Caz03g13300	117.996	163.273	94.3178	66.8844	53.37	58.1263	up	40S ribosomal protein SA OS=Daucus carota OX=4039 GN=179B PE=2 SV=1	PREDICTED: 40S ribosomal protein SA-like [Capsicum annuum]
Caz03g30080	8.09848	5.65222	9.15152	2.56919	3.52383	3.88408	up	Gibberellin receptor GID1B OS=Arabidopsis thaliana OX=3702 GN=GID1B PE=1 SV=1	gibberellin receptor GID1B-like [Capsicum annuum]
Caz03g07390	7.41026	5.70989	6.02768	9.75693	8.75235	9.37906	down	--	PREDICTED: LON peptidase N-terminal domain and RING finger protein 1 [Capsicum annuum]
Caz08g23810	6.62381	7.61624	5.22155	2.2918	2.56858	2.82359	up	Protein CHROMATIN REMODELING 35 OS=Arabidopsis thaliana OX=3702 GN=DRD1 PE=1 SV=1	putative LRR receptor-like serine/threonine-protein kinase-like [Capsicum annuum]
Caz06g21540	3.75924	4.4847	4.15289	1.345	0.868405	0.77023	up	Anaphase-promoting complex subunit 1 OS=Arabidopsis thaliana OX=3702 GN=APC1 PE=2 SV=1	Anaphase-promoting complex subunit 1 [Capsicum annuum]
Caz05g18480	59.5356	74.3315	97.8107	17.5541	28.5866	30.2807	up	Pleiotropic drug resistance protein 1 OS=Nicotiana tabacum OX=4097 GN=PDR1 PE=2 SV=1	PREDICTED: pleiotropic drug resistance protein 1-like [Capsicum annuum]
Caz05g22080	0.568726	0.407274	0.304084	0.591131	2.61293	3.3925	down	Probable pectate lyase 12 OS=Arabidopsis thaliana OX=3702 GN=At3g53190 PE=2 SV=2	putative pectate lyase 12 [Capsicum annuum]
Caz03g24480	2.10693	2.37395	1.97911	1.18356	0.823266	0.966122	up	Protein ENHANCED DISEASE RESISTANCE 4 OS=Arabidopsis thaliana OX=3702 GN=EDR4 PE=1 SV=1	PREDICTED: uncharacterized protein LOC107863473 [Capsicum annuum]
Caz08g11950	0.105472	0.134044	0.222212	0.913135	0.699012	0.738189	down	--	PREDICTED: uncharacterized protein LOC107879800 [Capsicum annuum]
Caz01g28820	0.204704	0.338876	0.345052	0.578933	0.996685	1.16641	down	Protein SRG1 OS=Arabidopsis thaliana OX=3702 GN=SRG1 PE=2 SV=1	putative protein SRG1-like isoform X2 [Capsicum annuum]
Caz01g09300	14.6768	15.3629	16.6079	18.7103	22.3844	26.1247	down	--	PREDICTED: uncharacterized protein LOC107853201 [Capsicum annuum]
Caz09g20130	57.5872	63.7551	42.7038	23.8265	15.6261	15.7987	up	Ethylene-insensitive protein 2 OS=Arabidopsis thaliana OX=3702 GN=EIN2 PE=1 SV=1	PREDICTED: ethylene-insensitive protein 2 [Capsicum annuum]
Caz08g25960	7.49305	9.77855	8.55942	3.16803	2.7728	3.50419	up	Alanine--tRNA ligase, chloroplastic/mitochondrial OS=Populus trichocarpa OX=3694 GN=POPTRDRAFT_821063 PE=3 SV=1	putative alanine--tRNA ligase, chloroplastic [Capsicum annuum]
Caz08g09200	7.18559	6.8635	6.34377	17.9234	9.94862	9.67828	down	Uncharacterized protein At4g00950 OS=Arabidopsis thaliana OX=3702 GN=At4g00950 PE=2 SV=1	PREDICTED: uncharacterized protein At4g00950-like [Capsicum annuum]
Caz04g05250	2.59779	2.84781	3.10677	0.899047	1.18768	1.32049	up	Pentatricopeptide repeat-containing protein At3g54980, mitochondrial OS=Arabidopsis thaliana OX=3702 GN=At3g54980 PE=1 SV=1	PREDICTED: LOW QUALITY PROTEIN: pentatricopeptide repeat-containing protein At3g54980, mitochondrial-like [Capsicum annuum]
Caz08g16030	9.53647	10.1611	9.81514	4.65337	4.14328	5.52021	up	Mitotic spindle checkpoint protein MAD1 OS=Arabidopsis thaliana OX=3702 GN=MAD1 PE=1 SV=1	PREDICTED: mitotic spindle checkpoint protein MAD1 [Capsicum annuum]
Caz08g11970	7.11243	3.77268	5.40613	15.4209	8.14798	8.40579	down	Phosphoglycerate mutase-like protein AT74 OS=Arabidopsis thaliana OX=3702 GN=At3g05170 PE=2 SV=1	PREDICTED: phosphoglycerate mutase-like protein AT74H [Capsicum annuum]
Caz11g14100	23.9768	22.4147	23.5323	23.9212	35.0413	34.5754	down	Uncharacterized protein At4g28440 OS=Arabidopsis thaliana OX=3702 GN=At4g28440 PE=1 SV=1	putative Polygalacturonase non-catalytic subunit AroGP2 precursor [Capsicum annuum]
Caz08g15850	0.483125	0.304106	1.16786	24.7295	30.4096	29.8159	down	Germin-like protein subfamily 1 member 16 OS=Arabidopsis thaliana OX=3702 GN=At5g39130 PE=2 SV=1	PREDICTED: germin-like protein subfamily 1 member 16 [Capsicum annuum]
Caz06g26740	13.8148	8.75956	9.52301	8.3445	27.914	28.4117	down	--	putative WUSCHEL related homeobox 2 [Capsicum annuum]
Caz02g28910	2.07292	1.69474	1.56955	0.678376	0.717948	0.721584	up	PI-PLC X domain-containing protein At5g67130 OS=Arabidopsis thaliana OX=3702 GN=At5g67130 PE=1 SV=1	PREDICTED: PI-PLC X domain-containing protein At5g67130 [Capsicum annuum]
Caz01g40500	28.031	55.1038	13.5403	3.08177	4.218	4.63109	up	--	PREDICTED: uncharacterized protein LOC107850781 [Capsicum annuum]
Caz12g09240	7.9326	6.17761	8.14359	8.32789	10.6997	11.2531	down	Agamous-like MADS-box protein AGL27 OS=Arabidopsis thaliana OX=3702 GN=AGL27 PE=1 SV=1	hypothetical protein CQW23_33189 [Capsicum baccatum]
Caz12g14020	101.635	51.4861	84.445	286.626	189.552	193.973	down	Acyl-coenzyme A oxidase 2, peroxisomal OS=Arabidopsis thaliana OX=3702 GN=ACX2 PE=1 SV=2	PREDICTED: acyl-coenzyme A oxidase 2, peroxisomal [Capsicum annuum]
Caz01g05040	1.56683	1.77272	1.21754	0.22578	0.31042	0.309312	up	Pentatricopeptide repeat-containing protein At4g37170 OS=Arabidopsis thaliana OX=3702 GN=PCMP-H5 PE=3 SV=1	Pentatricopeptide repeat-containing protein [Capsicum annuum]
Caz03g12540	1.83506	0.957579	1.26331	3.98488	2.15667	2.92135	down	4-coumarate--CoA ligase-like 9 OS=Arabidopsis thaliana OX=3702 GN=4CLL9 PE=1 SV=2	4-coumarate--CoA ligase-like 6 [Capsicum annuum]
Caz05g20010	1.31137	0.851133	0.857615	1.59894	2.32375	2.23635	down	--	PREDICTED: uncharacterized protein LOC107853647 [Capsicum annuum]
Caz03g18340	1.37239	2.11024	0.711635	0.312225	0.234794	0.283271	up	Pentatricopeptide repeat-containing protein At4g13650 OS=Arabidopsis thaliana OX=3702 GN=PCMP-H42 PE=2 SV=2	putative bidirectional sugar transporter SWEET3-like [Capsicum annuum]
Caz08g19250	1.19167	1.32765	1.56049	1.54945	4.59576	4.07883	down	Fatty acid amide hydrolase OS=Medicago truncatula OX=3880 GN=FAAH PE=1 SV=1	Fatty acid amide hydrolase [Capsicum annuum]
Caz06g19920	4.74021	6.30367	6.90334	5.92524	8.46652	9.81641	down	Type IV inositol polyphosphate 5-phosphatase 7 OS=Arabidopsis thaliana OX=3702 GN=IP5P7 PE=1 SV=1	PREDICTED: type IV inositol polyphosphate 5-phosphatase 7 isoform X1 [Capsicum annuum]
Caz07g03490	30.6412	57.9514	7.0202	8.1316	10.0364	9.38491	up	Sugar transport protein 7 OS=Arabidopsis thaliana OX=3702 GN=STP7 PE=1 SV=1	PREDICTED: sugar transport protein 7-like isoform X1 [Capsicum annuum]
Caz03g23960	215.633	199.511	289.629	545.675	450.168	472.088	down	Carboxyl-terminal-processing peptidase 3, chloroplastic OS=Arabidopsis thaliana OX=3702 GN=CTPA3 PE=3 SV=1	PREDICTED: carboxyl-terminal-processing peptidase 3, chloroplastic isoform X1 [Capsicum annuum]
Caz04g18980	58.2232	56.8871	65.3811	89.8173	99.4456	97.0471	down	Cystathionine gamma-synthase 1, chloroplastic OS=Arabidopsis thaliana OX=3702 GN=CGS1 PE=1 SV=3	PREDICTED: cystathionine gamma-synthase 1, chloroplastic-like isoform X1 [Capsicum annuum]
Caz09g05630	6.44099	11.8475	7.35505	43.0111	12.4065	17.2326	down	3-oxoacyl-[acyl-carrier-protein] synthase II, chloroplastic OS=Arabidopsis thaliana OX=3702 GN=KAS2 PE=1 SV=1	PREDICTED: 3-oxoacyl-[acyl-carrier-protein] synthase II, chloroplastic-like [Capsicum annuum]
Caz06g08260	7.56179	9.42948	8.75155	5.0811	4.42083	4.60735	up	--	2-diacylglycerol 3-beta-galactosyltransferase family protein [Capsicum annuum]
Caz06g12180	109.637	69.7598	115.905	181.503	148.314	149.405	down	Phospholipase D alpha 1 OS=Nicotiana tabacum OX=4097 GN=PLD1 PE=2 SV=2	Phospholipase D alpha 1 [Capsicum annuum]
Caz06g18180	3.89691	6.40205	6.30177	2.06915	2.10018	2.74623	up	Protein arginine N-methyltransferase 1.6 OS=Arabidopsis thaliana OX=3702 GN=PRMT16 PE=2 SV=2	Protein arginine N-methyltransferase 7 [Capsicum annuum]
Caz07g23870	1.2674	1.9506	1.58153	1.47301	4.90039	4.63169	down	Probable WRKY transcription factor 20 OS=Arabidopsis thaliana OX=3702 GN=WRKY20 PE=2 SV=1	PREDICTED: probable WRKY transcription factor 20 isoform X2 [Capsicum annuum]
Caz10g13600	1.37846	0.336285	0.593462	0.814133	7.46523	8.72665	down	--	PREDICTED: uncharacterized protein LOC107845000 [Capsicum annuum]
Caz03g14200	6.06367	6.74173	5.19087	2.9445	2.75969	3.46653	up	--	PREDICTED: uncharacterized protein LOC107862820 [Capsicum annuum]
Caz10g15150	1.63749	1.32505	1.74072	4.34545	4.83354	5.80737	down	Probable glycosyltransferase At5g03795 OS=Arabidopsis thaliana OX=3702 GN=At5g03795 PE=3 SV=2	PREDICTED: probable glycosyltransferase At5g03795 isoform X1 [Capsicum annuum]
Caz11g02070	3.45816	0.757787	2.09209	4.3684	4.23916	6.00877	down	RING-H2 finger protein ATL57 OS=Arabidopsis thaliana OX=3702 GN=ATL57 PE=2 SV=1	PREDICTED: RING-H2 finger protein ATL57-like [Capsicum annuum]
Caz10g05510	15.4726	20.9852	7.77302	3.89816	4.96872	4.24285	up	Pentatricopeptide repeat-containing protein At1g61870, mitochondrial OS=Arabidopsis thaliana OX=3702 GN=PPR336 PE=2 SV=2	Pentatricopeptide repeat-containing protein, mitochondrial [Capsicum chinense]
Caz10g14690	11.2442	12.4414	7.94702	16.8481	20.0985	21.6548	down	S-adenosylmethionine synthase 3 OS=Solanum lycopersicum OX=4081 GN=SAM3 PE=2 SV=1	PREDICTED: S-adenosylmethionine synthase 3-like [Capsicum annuum]
Caz01g09610	34.595	34.3323	41.569	66.7211	48.055	44.7345	down	UV-B-induced protein At3g17800, chloroplastic OS=Arabidopsis thaliana OX=3702 GN=At3g17800 PE=2 SV=1	PREDICTED: UV-B-induced protein At3g17800, chloroplastic [Capsicum annuum]
Caz01g06380	84.669	56.4068	56.1813	113.262	126.853	125.862	down	U4/U6 small nuclear ribonucleoprotein Prp31 homolog OS=Arabidopsis thaliana OX=3702 GN=PRP31 PE=1 SV=1	PREDICTED: U4/U6 small nuclear ribonucleoprotein Prp31 [Capsicum annuum]
Caz08g12100	8.76171	17.6064	7.54894	1.7029	2.42235	2.29669	up	--	PREDICTED: 39S ribosomal protein L45, mitochondrial [Capsicum annuum]
Caz09g03020	10.2168	12.0846	10.9555	3.21606	5.601	6.23729	up	Myosin-binding protein 2 OS=Arabidopsis thaliana OX=3702 GN=MYOB2 PE=1 SV=1	putative calponin -like proteiny domain-containing protein-like isoform X2 [Capsicum annuum]
Caz03g08590	54.4688	62.638	27.1079	17.5613	17.9172	18.8928	up	H/ACA ribonucleoprotein complex subunit 2-like protein OS=Arabidopsis thaliana OX=3702 GN=At5g08180 PE=1 SV=1	H/ACA ribonucleoprotein complex subunit 2-like protein [Capsicum annuum]
Caz05g16440	52.8525	66.2994	34.953	22.2171	21.363	21.102	up	Sedoheptulose-1,7-bisphosphatase, chloroplastic OS=Spinacia oleracea OX=3562 PE=2 SV=1	PREDICTED: sedoheptulose-1,7-bisphosphatase, chloroplastic [Capsicum annuum]
Caz01g25410	2.62104	3.92556	2.81634	1.52486	1.30106	1.643	up	--	PREDICTED: uncharacterized protein LOC107840210 [Capsicum annuum]
Caz03g24940	26.1724	34.6204	22.4943	11.4421	9.08187	12.5041	up	ATP-dependent zinc metalloprotease FTSH 12, chloroplastic OS=Arabidopsis thaliana OX=3702 GN=FTSH12 PE=2 SV=2	ATP-dependent zinc metalloprotease FTSH 12, chloroplastic [Capsicum annuum]
Caz08g24110	6.91256	2.29876	3.82814	21.7882	24.5266	25.5372	down	--	PREDICTED: nucleolin-like [Capsicum annuum]
Caz01g15780	5.43715	7.1894	4.74656	2.75578	1.63964	1.67348	up	Splicing factor-like protein 1 OS=Arabidopsis thaliana OX=3702 GN=SF1 PE=1 SV=1	PREDICTED: leucine-rich repeat extensin-like protein 5 [Capsicum annuum]
Caz02g29860	2.9186	4.12915	2.11077	0.336381	0.884582	1.14614	up	NAC domain-containing protein 100 OS=Arabidopsis thaliana OX=3702 GN=NAC100 PE=2 SV=1	PREDICTED: NAC domain-containing protein 92 [Capsicum annuum]
Caz12g18180	23.0564	41.3665	12.28	4.65289	5.85517	6.83758	up	Peptidyl-prolyl cis-trans isomerase CYP19-3 OS=Arabidopsis thaliana OX=3702 GN=CYP19-3 PE=2 SV=2	PREDICTED: peptidyl-prolyl cis-trans isomerase CYP19-3-like [Capsicum annuum]
Caz04g14580	81.5677	113.784	65.0225	36.7912	42.1038	45.1048	up	40S ribosomal protein S15a-1 OS=Arabidopsis thaliana OX=3702 GN=RPS15AA PE=2 SV=2	40S ribosomal S15a-1 -like protein [Hordeum vulgare]
Caz05g22760	17.9172	30.4809	14.6385	5.98227	5.82024	6.63988	up	--	PREDICTED: uncharacterized protein LOC107871479 [Capsicum annuum]
Caz05g22170	6.06024	7.94879	3.96573	1.04315	1.5809	1.51967	up	tRNA wybutosine-synthesizing protein 2/3/4 OS=Arabidopsis thaliana OX=3702 GN=At4g04670 PE=2 SV=1	PREDICTED: tRNA wybutosine-synthesizing protein 2/3/4 [Capsicum annuum]
Caz08g03920	6.10071	6.75382	4.07322	1.98526	1.94146	1.98387	up	Histone acetyltransferase type B catalytic subunit OS=Arabidopsis thaliana OX=3702 GN=HAG2 PE=2 SV=1	PREDICTED: histone acetyltransferase type B catalytic subunit [Capsicum annuum]
Caz12g04510	4.63823	7.68996	3.55826	0.569678	1.05688	1.47852	up	--	PREDICTED: LETM1 and EF-hand domain-containing protein 1, mitochondrial-like [Capsicum annuum]
Caz08g25670	129.983	75.8951	99.5989	255.129	179.779	186.709	down	--	PREDICTED: protein CHAPERONE-LIKE PROTEIN OF POR1, chloroplastic isoform X1 [Capsicum annuum]
Caz02g20120	17.2121	24.5479	7.35499	1.10057	2.63512	2.0326	up	H/ACA ribonucleoprotein complex subunit 4 OS=Arabidopsis thaliana OX=3702 GN=CBF5 PE=1 SV=1	H/ACA ribonucleoprotein complex subunit 4 [Capsicum annuum]
Caz01g27500	17.7498	15.2714	15.6073	21.6984	24.9101	25.0228	down	--	PREDICTED: UPF0613 protein PB24D3.06c [Capsicum annuum]
Caz03g21830	13.8974	20.7031	6.69795	2.7172	4.38818	4.13104	up	Peptidyl-prolyl cis-trans isomerase FKBP53 OS=Arabidopsis thaliana OX=3702 GN=FKBP53 PE=1 SV=1	PREDICTED: peptidyl-prolyl cis-trans isomerase FKBP53 [Capsicum annuum]
Caz08g15460	109.235	167.854	156.897	30.9386	44.6888	51.4037	up	Glutathione S-transferase zeta class OS=Euphorbia esula OX=3993 PE=2 SV=1	hypothetical protein CQW23_20328 [Capsicum baccatum]
Caz06g00510	3.31038	3.92401	1.60813	8.80486	5.1515	5.8727	down	--	hypothetical protein FXO38_26467 [Capsicum annuum]
Caz11g21260	11.249	13.2567	8.99896	3.74085	3.89056	4.99375	up	SUPPRESSOR OF GAMMA RESPONSE 1 OS=Arabidopsis thaliana OX=3702 GN=SOG1 PE=1 SV=1	NAC domain-containing protein 8 [Capsicum annuum]
Caz10g02950	14.8706	17.1476	9.801	6.08484	5.90716	6.07082	up	50S ribosomal protein L1, chloroplastic OS=Spinacia oleracea OX=3562 GN=RPL1 PE=1 SV=1	PREDICTED: 50S ribosomal protein L1 isoform X1 [Capsicum annuum]
Caz04g05890	13.1322	19.4638	12.2707	6.07439	4.94191	3.85015	up	--	PREDICTED: protein arginine N-methyltransferase 2 [Capsicum annuum]
Caz03g19630	25.833	35.6445	39.9475	12.6728	17.3699	19.3929	up	Short-chain dehydrogenase TIC 32, chloroplastic OS=Pisum sativum OX=3888 GN=TIC32 PE=1 SV=1	Short-chain dehydrogenase TIC 32, chloroplastic [Capsicum annuum]
Caz02g00980	6.49917	7.59376	7.55637	9.07217	9.28805	8.96019	down	Calcium uptake protein, mitochondrial OS=Arabidopsis thaliana OX=3702 GN=MICU PE=2 SV=1	PREDICTED: calcium uptake protein 1, mitochondrial isoform X1 [Capsicum annuum]
Caz02g00090	2.50711	3.12359	2.94036	0.815018	1.32187	0.769102	up	Peptidyl-prolyl cis-trans isomerase FKBP53 OS=Arabidopsis thaliana OX=3702 GN=FKBP53 PE=1 SV=1	hypothetical protein FXO37_35493 [Capsicum annuum]
Caz09g05850	54.8015	44.1872	62.6161	90.4153	79.3741	80.9722	down	Reticulon-like protein B8 OS=Arabidopsis thaliana OX=3702 GN=RTNLB8 PE=2 SV=1	Reticulon-like protein B8 [Capsicum annuum]
Caz11g13990	11.3796	16.3074	11.9734	3.76231	5.66917	6.47482	up	--	PREDICTED: protein NLRC3 isoform X2 [Capsicum annuum]
Caz06g01340	4.05617	4.57067	2.60882	1.34486	1.86264	1.38254	up	Pentatricopeptide repeat-containing protein At2g37230 OS=Arabidopsis thaliana OX=3702 GN=At2g37230 PE=2 SV=1	PREDICTED: pentatricopeptide repeat-containing protein At2g37230 [Capsicum annuum]
Caz05g21110	7.96281	8.49295	5.39937	2.27346	4.34344	4.01438	up	Beta-hexosaminidase 1 OS=Arabidopsis thaliana OX=3702 GN=HEXO1 PE=1 SV=1	PREDICTED: beta-hexosaminidase 1-like isoform X1 [Capsicum annuum]
Caz10g13360	2.6057	2.24854	2.30993	3.11232	6.26457	6.45699	down	--	PREDICTED: uncharacterized protein LOC107844506 [Capsicum annuum]
Caz12g09520	0.4422	0.13784	0.402579	2.36885	2.3826	2.66238	down	Protein NODULATION SIGNALING PATHWAY 1 OS=Medicago truncatula OX=3880 GN=NSP1 PE=1 SV=1	PREDICTED: nodulation-signaling pathway 1 protein-like [Capsicum annuum]
Caz01g21820	3.3732	3.41078	1.12722	4.68196	5.06559	5.65297	down	Heavy metal-associated isoprenylated plant protein 23 OS=Arabidopsis thaliana OX=3702 GN=HIPP23 PE=1 SV=1	PREDICTED: early nodulin-75 [Capsicum annuum]
Caz02g20850	12.6597	21.7136	13.3061	7.48091	8.24667	7.766	up	Exosome complex exonuclease RRP44 homolog A OS=Arabidopsis thaliana OX=3702 GN=RRP44A PE=2 SV=2	PREDICTED: exosome complex exonuclease RRP44 homolog A [Capsicum annuum]
Caz11g01390	103.48	94.2166	94.5242	186.367	163.169	163.781	down	Isovaleryl-CoA dehydrogenase, mitochondrial OS=Solanum tuberosum OX=4113 GN=IVD PE=1 SV=2	Isovaleryl-CoA dehydrogenase, mitochondrial [Capsicum annuum]
Caz01g27610	12.3916	17.5638	9.93336	3.50198	4.0752	3.46858	up	Ribonucleoside-diphosphate reductase small chain A OS=Arabidopsis thaliana OX=3702 GN=RNR2A PE=1 SV=2	PREDICTED: ribonucleoside-diphosphate reductase small chain A-like isoform X2 [Capsicum annuum]
Caz08g02590	21.1042	18.0482	24.1575	21.7148	31.7904	34.5192	down	--	PREDICTED: uncharacterized protein LOC107838885 isoform X1 [Capsicum annuum]
Caz11g14200	2.94832	2.64741	4.20123	3.60615	5.16085	6.50366	down	--	hypothetical protein FXO37_15244 [Capsicum annuum]
Caz05g21220	52.2741	74.347	70.3367	37.6341	34.9507	35.6207	up	Ankyrin repeat-containing protein ITN1 OS=Arabidopsis thaliana OX=3702 GN=ITN1 PE=1 SV=1	PREDICTED: ankyrin repeat-containing protein At3g12360 [Capsicum annuum]
Caz06g18100	21.7372	20.2467	33.9333	9.74987	5.93884	7.47938	up	--	--
Caz07g04690	9.73247	11.7758	10.669	4.58421	4.71033	4.74567	up	Bifunctional purple acid phosphatase 26 OS=Arabidopsis thaliana OX=3702 GN=PAP26 PE=1 SV=1	Purple acid phosphatase 1 [Capsicum annuum]
Caz02g27660	3.54489	4.53048	4.37217	2.0628	2.16925	1.94973	up	--	PREDICTED: uncharacterized protein LOC107860343 isoform X2 [Capsicum annuum]
Caz07g18440	1.95941	1.80197	1.58984	0.367322	0.397665	0.877519	up	Cytochrome P450 CYP72A219 OS=Panax ginseng OX=4054 PE=2 SV=1	PREDICTED: cytochrome P450 CYP72A219-like [Capsicum annuum]
Caz03g17130	16.9088	10.3359	13.3595	19.2644	24.9889	21.1494	down	--	hypothetical protein FXO37_14031 [Capsicum annuum]
Caz03g31180	14.102	11.6424	9.68537	30.6286	22.9193	24.148	down	Phytochrome A-associated F-box protein OS=Arabidopsis thaliana OX=3702 GN=EID1 PE=1 SV=2	Phytochrome A-associated F-box protein [Capsicum annuum]
Caz08g10350	67.3445	70.9013	104.819	84.2569	119.79	123.846	down	Protein WVD2-like 2 OS=Arabidopsis thaliana OX=3702 GN=WDL2 PE=2 SV=1	Protein WVD2-like 1 [Capsicum annuum]
Caz05g08590	8.60829	2.80115	5.73036	3.31754	35.1438	35.0866	down	--	PREDICTED: uncharacterized protein LOC107872420 [Capsicum annuum]
Caz03g29520	35.4252	32.5434	35.3494	51.0731	45.717	50.8207	down	Protein PHOSPHATE STARVATION RESPONSE 1 OS=Arabidopsis thaliana OX=3702 GN=PHR1 PE=1 SV=1	PREDICTED: protein PHR1-LIKE 1-like isoform X1 [Capsicum annuum]
Caz08g19260	64.4072	52.6675	109.14	170.18	110.715	117.626	down	Fatty acid amide hydrolase OS=Medicago truncatula OX=3880 GN=FAAH PE=1 SV=1	Fatty acid amide hydrolase [Capsicum annuum]
Caz12g00310	3.9022	5.83095	6.30415	2.44303	2.16535	2.29861	up	DNA (cytosine-5)-methyltransferase CMT1 OS=Oryza sativa subsp. japonica OX=39947 GN=CMT1 PE=3 SV=1	DNA (cytosine-5)-methyltransferase CMT3 [Capsicum annuum]
Caz02g23200	6.73412	5.6028	2.89887	1.1293	1.79858	1.272	up	--	hypothetical protein FXO38_03398 [Capsicum annuum]
Caz05g09240	27.1043	26.4147	23.8456	31.9864	33.6294	34.246	down	Putative clathrin assembly protein At2g01600 OS=Arabidopsis thaliana OX=3702 GN=At2g01600 PE=2 SV=2	PREDICTED: putative clathrin assembly protein At2g01600 [Capsicum annuum]
Caz04g02360	17.3462	22.5268	24.8518	3.28561	8.14407	8.58248	up	--	hypothetical protein FXO38_10219 [Capsicum annuum]
Caz06g18620	10.0714	15.1666	13.3893	4.02602	4.40214	3.68745	up	Replication factor C subunit 3 OS=Oryza sativa subsp. japonica OX=39947 GN=RFC3 PE=2 SV=1	Replication factor C subunit 5 [Capsicum annuum]
Caz09g22800	3.5141	4.09839	4.98514	1.95207	2.23118	2.14367	up	F-box/FBD/LRR-repeat protein At1g51370 OS=Arabidopsis thaliana OX=3702 GN=At1g51370 PE=2 SV=1	PREDICTED: FBD-associated F-box protein At2g26860-like [Capsicum annuum]
Caz03g29590	4.29039	5.47664	3.5854	0.871454	1.5134	1.80799	up	Probable inactive histone-lysine N-methyltransferase SUVR2 OS=Arabidopsis thaliana OX=3702 GN=SUVR2 PE=1 SV=2	PREDICTED: probable inactive histone-lysine N-methyltransferase SUVR1 [Capsicum annuum]
Caz04g15380	5.71777	6.38616	6.17664	6.70088	9.57473	9.47436	down	Inositol hexakisphosphate and diphosphoinositol-pentakisphosphate kinase VIP2 OS=Arabidopsis thaliana OX=3702 GN=VIP2 PE=1 SV=1	PREDICTED: inositol hexakisphosphate and diphosphoinositol-pentakisphosphate kinase 2-like isoform X2 [Capsicum annuum]
Caz09g19420	53.5636	60.3682	67.5665	65.4661	83.9122	84.5126	down	Probable E3 ubiquitin-protein ligase HIP1 OS=Oryza sativa subsp. japonica OX=39947 GN=HIP1 PE=1 SV=2	PREDICTED: probable E3 ubiquitin-protein ligase HIP1 isoform X1 [Capsicum annuum]
Caz11g09570	21.4155	22.5921	24.2065	20.6792	37.7663	39.0138	down	K(+) efflux antiporter 3, chloroplastic OS=Arabidopsis thaliana OX=3702 GN=KEA3 PE=1 SV=2	K(+) efflux antiporter 3, chloroplastic [Capsicum annuum]
Caz07g22870	10.4371	12.9556	10.6043	4.05917	4.2833	4.22389	up	DEAD-box ATP-dependent RNA helicase 32 OS=Arabidopsis thaliana OX=3702 GN=RH32 PE=2 SV=1	PREDICTED: DEAD-box ATP-dependent RNA helicase 32 [Capsicum annuum]
Caz07g04290	0.378727	0.17549	0.339697	1.33688	0.528682	0.812621	down	Geraniol 8-hydroxylase OS=Catharanthus roseus OX=4058 GN=CYP76B6 PE=1 SV=1	PREDICTED: geraniol 8-hydroxylase-like isoform X2 [Capsicum annuum]
Caz05g04280	62.7842	91.7017	40.8076	21.8054	30.3225	28.9015	up	60S ribosomal protein L35-2 OS=Arabidopsis thaliana OX=3702 GN=RPL35B PE=2 SV=1	PREDICTED: 60S ribosomal protein L35-2 [Capsicum annuum]
Caz08g23020	2.09749	3.25404	2.84685	0.478198	1.08147	1.21319	up	--	hypothetical protein T459_31802 [Capsicum annuum]
Caz02g29200	7.60222	5.59069	7.53418	7.45331	11.7823	12.2904	down	Exocyst complex component EXO70E2 OS=Arabidopsis thaliana OX=3702 GN=EXO70E2 PE=1 SV=1	hypothetical protein T459_06715 [Capsicum annuum]
Caz11g15660	19.1882	19.8759	13.4079	6.7815	8.27789	9.45908	up	Single-stranded DNA-binding protein WHY1, chloroplastic OS=Solanum tuberosum OX=4113 GN=WHY1 PE=1 SV=1	PREDICTED: single-stranded DNA-binding protein WHY1, chloroplastic [Capsicum annuum]
Caz01g07970	32.107	24.2329	32.766	48.0386	47.1164	49.4621	down	Ribose-phosphate pyrophosphokinase 1, chloroplastic OS=Arabidopsis thaliana OX=3702 GN=PRS1 PE=2 SV=2	PREDICTED: ribose-phosphate pyrophosphokinase 1-like [Capsicum annuum]
Caz01g11320	102.211	124.2	82.6391	49.3018	55.9615	58.1907	up	60S ribosomal protein L7-4 OS=Arabidopsis thaliana OX=3702 GN=RPL7D PE=2 SV=1	PREDICTED: 60S ribosomal protein L7-3 isoform X1 [Capsicum annuum]
Caz02g31550	11.0451	15.9413	9.59964	2.37661	2.58126	2.64105	up	Polyribonucleotide nucleotidyltransferase 2, mitochondrial OS=Arabidopsis thaliana OX=3702 GN=PNP2 PE=2 SV=1	Polyribonucleotide nucleotidyltransferase 2, mitochondrial [Capsicum annuum]
Caz10g20160	8.01669	7.90103	4.75011	9.86455	9.81416	11.3031	down	Mitochondrial carnitine/acylcarnitine carrier-like protein OS=Arabidopsis thaliana OX=3702 GN=BOU PE=1 SV=1	PREDICTED: mitochondrial carnitine/acylcarnitine carrier-like protein [Capsicum annuum]
Caz01g18380	1.33024	0.580896	4.91797	7.42726	16.827	19.0728	down	--	PREDICTED: low-temperature-induced 78 kDa protein-like [Capsicum annuum]
Caz10g18030	10.1522	6.25122	11.9673	24.2688	36.5684	40.2664	down	Calmodulin-2 OS=Oryza sativa subsp. indica OX=39946 GN=CAM2 PE=3 SV=1	PREDICTED: calmodulin-7 [Capsicum annuum]
Caz02g17350	7.91278	9.65381	9.03824	2.93779	3.65468	3.55584	up	Anaphase-promoting complex subunit 4 OS=Arabidopsis thaliana OX=3702 GN=APC4 PE=2 SV=2	Anaphase-promoting complex subunit 4 [Capsicum annuum]
Caz07g05080	0.567241	0.566205	0.703028	0.914683	1.64332	1.77534	down	12-oxophytodienoate reductase 3 OS=Solanum lycopersicum OX=4081 GN=OPR3 PE=1 SV=1	12-oxophytodienoate reductase 3 [Capsicum annuum]
Caz08g08610	6.39538	10.5307	8.88645	1.04677	3.55996	3.57187	up	Protein NEDD1 OS=Arabidopsis thaliana OX=3702 GN=NEDD1 PE=2 SV=1	PREDICTED: protein NEDD1-like isoform X2 [Capsicum annuum]
Caz04g13550	17.3843	22.9815	10.6274	6.2655	8.03115	8.98723	up	Serine carboxypeptidase-like 42 OS=Arabidopsis thaliana OX=3702 GN=SCPL42 PE=2 SV=1	PREDICTED: serine carboxypeptidase-like 42 [Capsicum annuum]
Caz03g26300	1.99652	2.69571	1.12533	0.532782	0.696131	0.957618	up	Probable receptor-like protein kinase At5g24010 OS=Arabidopsis thaliana OX=3702 GN=At5g24010 PE=1 SV=1	PREDICTED: probable receptor-like protein kinase At5g24010 [Capsicum annuum]
Caz06g11940	17.7983	11.7613	26.2886	30.2225	35.2313	35.3788	down	--	putative proline--tRNA ligase C19C7.06-like [Capsicum annuum]
Caz02g05670	3.01078	1.34266	0.653541	1.77163	7.02616	6.67784	down	Floral homeotic protein APETALA 2 OS=Arabidopsis thaliana OX=3702 GN=AP2 PE=1 SV=1	Floral homeotic protein APETALA 2 [Capsicum annuum]
Caz02g23550	9.43768	11.304	9.29559	3.94577	3.33876	2.18015	up	60S ribosomal protein L6, mitochondrial OS=Marchantia polymorpha OX=3197 GN=RPL6 PE=3 SV=2	uncharacterized protein LOC101259499 [Solanum lycopersicum]
Caz06g17220	27.6656	24.094	19.8365	31.7076	31.9201	38.4789	down	Tobamovirus multiplication protein 2B OS=Arabidopsis thaliana OX=3702 GN=TOM2B PE=2 SV=2	PREDICTED: tobamovirus multiplication protein 2B [Capsicum annuum]
Caz09g00300	17.6551	21.7757	27.4616	9.54181	11.1267	10.1943	up	--	PREDICTED: uncharacterized protein LOC107840808 [Capsicum annuum]
Caz03g09930	1.37268	1.78614	0.71665	0.282039	0.240954	0.236661	up	HIPL1 protein OS=Arabidopsis thaliana OX=3702 GN=HIPL1 PE=3 SV=2	PREDICTED: HIPL1 protein-like [Capsicum annuum]
Caz06g07690	4.46471	4.13225	11.5851	14.1052	23.7089	25.7757	down	HVA22-like protein e OS=Arabidopsis thaliana OX=3702 GN=HVA22E PE=2 SV=1	PREDICTED: HVA22-like protein e isoform X1 [Capsicum annuum]
Caz03g34810	31.7413	50.8008	3.05432	2.24602	4.29747	4.89145	up	1-aminocyclopropane-1-carboxylate oxidase homolog OS=Solanum lycopersicum OX=4081 GN=ACO3 PE=2 SV=1	1-aminocyclopropane-1-carboxylate oxidase-like protein [Nicotiana attenuata]
Caz01g11350	14.7197	18.5064	15.8872	18.2104	21.2529	25.4385	down	--	PREDICTED: uncharacterized protein LOC107840836 [Capsicum annuum]
Caz06g02100	2.26478	2.58412	0.338503	0.049583	0.423173	0.411158	up	Fimbrin-2 OS=Arabidopsis thaliana OX=3702 GN=FIM2 PE=2 SV=1	PREDICTED: fimbrin-2 [Capsicum annuum]
Caz08g14690	0.686644	0.838354	0.551553	0.157852	0.051485	0	up	Putative pentatricopeptide repeat-containing protein At1g56570 OS=Arabidopsis thaliana OX=3702 GN=PCMP-E64 PE=3 SV=1	PREDICTED: putative pentatricopeptide repeat-containing protein At1g56570 [Capsicum annuum]
Caz01g07260	17.7018	23.4882	16.4194	6.28722	8.01649	7.62281	up	--	PREDICTED: uncharacterized protein LOC107868570 [Capsicum annuum]
Caz08g22390	76.6148	56.135	133.458	269.847	229.996	235.729	down	Salicylic acid-binding protein 2 OS=Nicotiana tabacum OX=4097 GN=SABP2 PE=1 SV=1	hypothetical protein T459_31739 [Capsicum annuum]
Caz06g27260	3.90656	4.14867	5.39282	1.02525	2.42358	2.54737	up	Receptor-like protein kinase HERK 1 OS=Arabidopsis thaliana OX=3702 GN=HERK1 PE=1 SV=1	PREDICTED: receptor-like protein kinase HERK 1 [Capsicum annuum]
Caz04g14640	3.54103	2.78464	4.61208	7.04436	8.17897	8.9478	down	Proline-rich receptor-like protein kinase PERK2 OS=Arabidopsis thaliana OX=3702 GN=PERK2 PE=2 SV=3	PREDICTED: probable receptor-like serine/threonine-protein kinase At5g57670 isoform X1 [Capsicum annuum]
Caz06g01810	22.216	18.774	20.0409	25.8151	34.7515	34.1208	down	Oleoyl-acyl carrier protein thioesterase, chloroplastic (Fragment) OS=Coriandrum sativum OX=4047 GN=FATA PE=2 SV=1	Oleoyl-acyl carrier protein thioesterase, chloroplastic [Capsicum annuum]
Caz10g17740	26.2822	32.955	23.1145	12.1379	15.7926	16.3898	up	Co-chaperone protein p23-2 OS=Arabidopsis thaliana OX=3702 GN=P23-2 PE=1 SV=1	PREDICTED: uncharacterized protein At3g03773 isoform X1 [Capsicum annuum]
Caz02g31030	24.6613	24.9667	23.0589	32.2394	33.5935	37.075	down	Putative ribonuclease H protein At1g65750 OS=Arabidopsis thaliana OX=3702 GN=At1g65750 PE=3 SV=1	PREDICTED: uncharacterized protein LOC107860612 isoform X2 [Capsicum annuum]
Caz12g15990	11.9566	20.8538	9.15607	1.61691	2.46801	2.37916	up	RNA cytidine acetyltransferase 1 OS=Arabidopsis thaliana OX=3702 GN=At1g10490 PE=2 SV=2	PREDICTED: RNA cytidine acetyltransferase 1-like [Capsicum annuum]
Caz05g20450	15.1406	18.9658	9.51201	4.27247	4.57871	7.26285	up	Telomere repeat-binding protein 4 OS=Arabidopsis thaliana OX=3702 GN=TRP4 PE=1 SV=1	PREDICTED: telomere repeat-binding protein 4 [Capsicum annuum]
Caz09g05720	7.31402	20.1724	4.47084	1.28922	3.97824	2.93716	up	1-aminocyclopropane-1-carboxylate oxidase homolog OS=Solanum lycopersicum OX=4081 GN=ACO3 PE=2 SV=1	PREDICTED: 1-aminocyclopropane-1-carboxylate oxidase homolog isoform X1 [Capsicum annuum]
Caz08g13410	913.588	642.79	2197.19	5097.43	2774.34	2969.25	down	Desiccation-related protein PCC13-62 OS=Craterostigma plantagineum OX=4153 PE=2 SV=1	PREDICTED: desiccation-related protein PCC13-62-like [Capsicum annuum]
Caz03g12250	12.9216	17.0435	15.3031	7.95302	7.74508	8.09981	up	--	putative tubulin gamma-1 chain-like [Capsicum annuum]
Caz03g34460	11.4571	10.0706	13.3959	17.3782	13.999	15.8767	down	Phosphatidate cytidylyltransferase 1 OS=Solanum tuberosum OX=4113 GN=CDS1 PE=1 SV=1	PREDICTED: phosphatidate cytidylyltransferase 1-like [Capsicum annuum]
Caz12g11780	0.396771	0.416475	0.418334	1.98452	1.7366	1.29694	down	Probable sulfate transporter 3.4 OS=Arabidopsis thaliana OX=3702 GN=SULTR3;4 PE=2 SV=1	PREDICTED: probable sulfate transporter 3.4 isoform X2 [Capsicum annuum]
Caz03g17840	0.295284	0.485278	0.322934	1.01376	0.639151	1.32612	down	Probable pectinesterase/pectinesterase inhibitor 61 OS=Arabidopsis thaliana OX=3702 GN=PME61 PE=2 SV=1	PREDICTED: probable pectinesterase/pectinesterase inhibitor 61 [Capsicum annuum]
Caz03g16380	5.82462	9.275	8.10423	2.90593	2.64338	2.67793	up	--	putative pathogenesis-related protein 5 [Capsicum annuum]
Caz01g09820	5.49556	5.50113	2.91317	0.551783	1.91381	2.14302	up	G-type lectin S-receptor-like serine/threonine-protein kinase CES101 OS=Arabidopsis thaliana OX=3702 GN=CES101 PE=2 SV=2	PREDICTED: LOW QUALITY PROTEIN: G-type lectin S-receptor-like serine/threonine-protein kinase At1g67520 [Capsicum annuum]
Caz11g00770	25.6282	32.7278	32.6907	29.276	48.8988	46.7456	down	SNF1-related protein kinase regulatory subunit beta-3 OS=Arabidopsis thaliana OX=3702 GN=KINB3 PE=1 SV=1	SNF1-related protein kinase regulatory subunit beta-3 [Capsicum annuum]
Caz07g13270	7.91426	7.61263	7.04401	3.6245	3.30678	2.9184	up	Tyrosine-protein phosphatase DSP1 OS=Arabidopsis thaliana OX=3702 GN=DSP1 PE=1 SV=1	putative tyrosine-protein phosphatase [Capsicum annuum]
Caz11g20470	7.09231	5.43186	2.12862	9.36922	14.1302	12.3932	down	Serotonin N-acetyltransferase 2, chloroplastic OS=Oryza sativa subsp. japonica OX=39947 GN=SNAT2 PE=1 SV=1	putative 6-phosphogluconate dehydrogenase, decarboxylating 3-like isoform 1 [Capsicum annuum]
Caz12g09530	16.3401	10.8012	17.5548	40.4421	31.2523	33.1446	down	E3 ubiquitin-protein ligase SPL2 OS=Arabidopsis thaliana OX=3702 GN=SPL2 PE=2 SV=1	hypothetical protein CQW23_28694 [Capsicum baccatum]
Caz04g03580	0.863566	0.626166	1.00309	1.64101	3.02878	3.40009	down	Anthocyanidin 3-O-glucosyltransferase 5 OS=Manihot esculenta OX=3983 GN=GT5 PE=2 SV=1	putative carboxylesterase 15-like [Capsicum annuum]
Caz03g19480	20.699	21.3104	19.9509	32.1972	27.5365	28.6793	down	--	PREDICTED: uncharacterized protein LOC107863239 isoform X4 [Capsicum annuum]
Caz07g22560	1.5305	1.17585	1.47343	3.42613	6.10769	6.88692	down	21.7 kDa class VI heat shock protein OS=Arabidopsis thaliana OX=3702 GN=HSP21.7 PE=2 SV=1	21.7 kDa class VI heat shock protein [Capsicum annuum]
Caz06g15200	38.3225	35.1918	27.6177	40.5897	46.7727	47.7348	down	--	PREDICTED: type 1 phosphatases regulator ypi1 [Capsicum annuum]
Caz12g10880	49.4754	48.185	24.3946	16.7146	17.1911	15.0713	up	6-phosphogluconate dehydrogenase, decarboxylating 3, chloroplastic OS=Arabidopsis thaliana OX=3702 GN=PGD3 PE=1 SV=1	PREDICTED: 6-phosphogluconate dehydrogenase, decarboxylating 2, chloroplastic [Capsicum annuum]
Caz08g14170	44.6966	47.6118	46.4393	65.6246	68.2668	68.941	down	Probable protein disulfide-isomerase A6 OS=Medicago sativa OX=3879 PE=2 SV=1	putative protein disulfide-isomerase A6 [Capsicum annuum]
Caz11g06510	9.68434	8.75781	5.25239	1.28089	3.39108	3.11023	up	--	PREDICTED: kinesin-like protein KIF27 [Capsicum annuum]
Caz07g02470	6.1771	6.83131	8.98122	8.22598	16.2828	13.6367	down	F-box protein SKIP1 OS=Arabidopsis thaliana OX=3702 GN=SKIP1 PE=1 SV=1	PREDICTED: F-box protein SKIP1-like [Capsicum annuum]
Caz02g09100	23.0419	33.7223	25.0532	12.2552	7.22094	7.96551	up	Chaperonin 60 subunit alpha 2, chloroplastic OS=Arabidopsis thaliana OX=3702 GN=CPN60A2 PE=2 SV=1	RuBisCO large subunit-binding protein subunit alpha, chloroplastic [Capsicum annuum]
Caz09g06300	4.9173	4.60927	3.93399	1.43515	1.53516	1.54367	up	ATP-dependent DNA helicase Q-like 2 OS=Arabidopsis thaliana OX=3702 GN=RECQL2 PE=1 SV=1	hypothetical protein T459_23995 [Capsicum annuum]
Caz01g03510	0.518188	0.447279	0.509332	1.18701	1.54103	1.41129	down	Protein LURP-one-related 2 OS=Arabidopsis thaliana OX=3702 GN=At1g53870 PE=2 SV=2	PREDICTED: protein LURP-one-related 11-like [Capsicum annuum]
Caz08g15120	96.5141	104.064	125.648	57.3666	57.5149	61.5556	up	Aspartic proteinase oryzasin-1 OS=Oryza sativa subsp. japonica OX=39947 GN=Os05g0567100 PE=2 SV=2	PREDICTED: cyprosin-like [Capsicum annuum]
Caz06g04640	7.75046	13.1881	8.50771	2.06351	3.72518	4.44162	up	Zinc finger protein JACKDAW OS=Arabidopsis thaliana OX=3702 GN=JKD PE=1 SV=1	PREDICTED: protein indeterminate-domain 9-like [Capsicum annuum]
Caz02g28010	2.19948	1.778	2.14824	1.4489	10.5321	12.0026	down	--	hypothetical protein T459_06637 [Capsicum annuum]
Caz02g22820	5.94472	5.08549	7.98892	12.5983	12.9246	14.5182	down	Aldehyde dehydrogenase family 3 member F1 OS=Arabidopsis thaliana OX=3702 GN=ALDH3F1 PE=2 SV=2	PREDICTED: aldehyde dehydrogenase family 3 member F1 [Capsicum annuum]
Caz10g00370	2.02089	3.09486	2.74106	0.971096	0.933552	1.4226	up	Probable protein phosphatase 2C 6 OS=Arabidopsis thaliana OX=3702 GN=At1g16220 PE=2 SV=1	PREDICTED: probable protein phosphatase 2C 6 [Capsicum annuum]
Caz02g00400	16.9918	8.84022	38.2348	68.1652	52.5433	54.2613	down	--	PREDICTED: uncharacterized protein LOC107857585 isoform X1 [Capsicum annuum]
Caz12g04780	4.52618	4.09951	6.62675	11.907	9.84381	9.04121	down	--	PREDICTED: uncharacterized protein LOC107849731 [Capsicum annuum]
Caz09g05160	1.11922	1.64495	0.946566	0.416877	0.340986	0.390444	up	Pentatricopeptide repeat-containing protein At1g08070, chloroplastic OS=Arabidopsis thaliana OX=3702 GN=PCMP-H12 PE=2 SV=1	Pentatricopeptide repeat-containing protein [Capsicum annuum]
Caz03g11190	17.2334	9.03907	12.5267	12.7939	25.1641	25.1002	down	--	putative ferric reduction oxidase 8, mitochondrial-like [Capsicum annuum]
Caz12g01030	1.89767	1.88933	1.38634	0.631826	0.664887	0.839552	up	Pentatricopeptide repeat-containing protein At5g12100, mitochondrial OS=Arabidopsis thaliana OX=3702 GN=At5g12100 PE=2 SV=1	PREDICTED: pentatricopeptide repeat-containing protein At5g12100, mitochondrial [Capsicum annuum]
Caz06g15810	47.3473	60.3265	46.2483	28.6766	26.3249	28.5756	up	T-complex protein 1 subunit eta OS=Arabidopsis thaliana OX=3702 GN=CCT7 PE=1 SV=1	PREDICTED: T-complex protein 1 subunit eta [Capsicum annuum]
Caz03g02890	3.92733	5.91806	2.90743	1.64289	2.24082	1.76663	up	MAR-binding filament-like protein 1 OS=Solanum lycopersicum OX=4081 GN=MFP1 PE=1 SV=1	MAR-binding filament-like protein 1-1 [Capsicum annuum]
Caz03g14840	59.4971	60.43	60.9382	84.595	77.0525	79.1563	down	V-type proton ATPase subunit C OS=Arabidopsis thaliana OX=3702 GN=VHA-C PE=1 SV=1	PREDICTED: V-type proton ATPase subunit C-like [Capsicum annuum]
Caz12g05730	5.33216	15.9197	4.53281	0.441096	0.356668	0.17008	up	Serine/threonine-protein kinase Aurora-1 OS=Arabidopsis thaliana OX=3702 GN=AUR1 PE=1 SV=1	PREDICTED: serine/threonine-protein kinase Aurora-2-like [Capsicum annuum]
Caz01g30460	1.51444	2.11909	0.988734	0.301583	0.242821	0.353443	up	Pentatricopeptide repeat-containing protein At1g25360 OS=Arabidopsis thaliana OX=3702 GN=PCMP-H74 PE=2 SV=1	hypothetical protein BC332_02995 [Capsicum chinense]
Caz01g11690	14.3603	19.6874	21.4963	4.29808	9.44876	10.7729	up	Receptor-like kinase TMK4 OS=Arabidopsis thaliana OX=3702 GN=TMK4 PE=1 SV=1	hypothetical protein FXO37_34040 [Capsicum annuum]
Caz06g04700	284.53	403.971	146.064	108.125	130.83	127.258	up	60S ribosomal protein L12-1 OS=Arabidopsis thaliana OX=3702 GN=RPL12A PE=2 SV=2	60S ribosomal protein L12 [Capsicum annuum]
Caz03g06580	26.0222	9.08907	13.5163	50.6906	30.0952	29.7781	down	--	PREDICTED: uncharacterized protein LOC107861955 isoform X1 [Capsicum annuum]
Caz08g13720	11.214	8.98559	4.03138	2.18943	1.28869	1.65261	up	Bidirectional sugar transporter SWEET16 OS=Oryza sativa subsp. japonica OX=39947 GN=SWEET16 PE=3 SV=1	PREDICTED: bidirectional sugar transporter SWEET16-like [Capsicum annuum]
Caz05g01380	1.98817	4.1314	3.76987	0.10781	1.16009	0.985365	up	--	putative glycerol-3-phosphate dehydrogenase [NAD(+)] 1, cytosolic-like [Capsicum annuum]
Caz12g17540	7.38236	8.68172	8.87346	4.40154	3.21013	3.47657	up	Protein TONSOKU OS=Arabidopsis thaliana OX=3702 GN=TSK PE=1 SV=2	PREDICTED: protein TONSOKU isoform X2 [Capsicum annuum]
Caz01g40740	7.23758	6.05985	9.051	9.38325	9.9016	10.9636	down	--	hypothetical protein T459_35206 [Capsicum annuum]
Caz09g21830	5.46404	8.60895	6.81661	1.23541	2.77136	3.0473	up	Heat stress transcription factor A-3 OS=Arabidopsis thaliana OX=3702 GN=HSFA3 PE=1 SV=2	PREDICTED: heat stress transcription factor A-3 [Capsicum annuum]
Caz05g14370	66.2151	44.285	92.2764	113.286	166.82	205.527	down	--	PREDICTED: uncharacterized protein LOC107870959 isoform X2 [Capsicum annuum]
Caz01g01760	0.97383	1.6872	2.89503	5.11718	8.31367	10.5279	down	--	hypothetical protein FXO37_01460 [Capsicum annuum]
Caz01g16920	23.9218	24.3088	28.8494	44.9307	35.6532	40.0465	down	Signal peptide peptidase OS=Arabidopsis thaliana OX=3702 GN=SPP PE=2 SV=1	PREDICTED: signal peptide peptidase-like [Capsicum annuum]
Caz10g11860	0.428567	1.32855	1.43044	1.26571	3.13398	5.34414	down	Protein LURP-one-related 15 OS=Arabidopsis thaliana OX=3702 GN=At5g01750 PE=1 SV=1	PREDICTED: protein LURP-one-related 10-like [Capsicum annuum]
Caz07g05550	10.4207	9.09678	10.6395	14.3905	14.3085	15.4777	down	(S)-8-oxocitronellyl enol synthase ISY1 OS=Nepeta cataria OX=39347 GN=ISY1 PE=1 SV=1	3-oxo-Delta(4,5)-steroid 5-beta-reductase [Capsicum annuum]
Caz08g21780	6.02687	9.96282	3.76508	1.52502	2.0597	1.40204	up	Pentatricopeptide repeat-containing protein At2g15690, mitochondrial OS=Arabidopsis thaliana OX=3702 GN=PCMP-H66 PE=1 SV=2	hypothetical protein CQW23_20894 [Capsicum baccatum]
Caz02g14610	1.7047	1.79779	1.94667	7.64335	3.20097	2.82788	down	Protein trichome birefringence-like 38 OS=Arabidopsis thaliana OX=3702 GN=TBL38 PE=2 SV=1	Protein trichome birefringence-like 40 [Capsicum annuum]
Caz05g05850	4.8703	4.86837	5.97275	10.6801	14.3847	16.157	down	--	putative mRNA-capping enzyme-like [Capsicum annuum]
Caz03g40640	5.65196	6.07483	3.37649	19.8721	9.13387	10.3928	down	Cytochrome P450 83B1 OS=Arabidopsis thaliana OX=3702 GN=CYP83B1 PE=1 SV=1	PREDICTED: cytochrome P450 83B1-like [Capsicum annuum]
Caz06g11070	51.1327	64.9471	23.2975	16.9155	16.2674	18.888	up	Guanine nucleotide-binding protein subunit beta-like protein OS=Nicotiana plumbaginifolia OX=4092 PE=2 SV=1	PREDICTED: guanine nucleotide-binding protein subunit beta-like protein [Capsicum annuum]
Caz01g37740	5.23986	5.02199	3.07243	13.1085	8.10473	8.6677	down	UDP-glycosyltransferase 74G1 OS=Stevia rebaudiana OX=55670 GN=UGT74G1 PE=1 SV=1	PREDICTED: UDP-glycosyltransferase 74G1-like [Capsicum annuum]
Caz05g10670	16.8294	16.5223	21.8056	16.926	28.5506	27.81	down	Protein NDL1 OS=Arabidopsis thaliana OX=3702 GN=NDL1 PE=1 SV=1	PREDICTED: pollen-specific protein SF21-like isoform X2 [Capsicum annuum]
Caz05g17300	17.119	23.1714	19.2688	6.65557	7.9007	9.78088	up	Translocase of chloroplast 34 OS=Pisum sativum OX=3888 GN=TOC34 PE=1 SV=1	Translocase of chloroplast 34, chloroplastic [Capsicum annuum]
Caz12g14590	10.7623	9.42517	9.97168	12.5828	13.9082	13.669	down	Mitogen-activated protein kinase 8 OS=Arabidopsis thaliana OX=3702 GN=MPK8 PE=1 SV=2	PREDICTED: mitogen-activated protein kinase 9-like [Capsicum annuum]
Caz12g26540	2.19253	2.81924	1.19351	3.87377	6.22004	6.60263	down	Cysteine proteinase inhibitor 1 OS=Actinidia deliciosa OX=3627 PE=1 SV=1	Cysteine proteinase inhibitor 1 [Capsicum annuum]
Caz02g00500	1.19864	1.55849	0.994246	0.427606	0.611472	0.609545	up	Pentatricopeptide repeat-containing protein At4g14850 OS=Arabidopsis thaliana OX=3702 GN=LOI1 PE=1 SV=1	PREDICTED: pentatricopeptide repeat-containing protein At4g14850 [Capsicum annuum]
Caz07g19810	104.536	29.2651	49.4222	360.474	93.7875	85.0761	down	9-cis-epoxycarotenoid dioxygenase NCED1, chloroplastic OS=Solanum lycopersicum OX=4081 GN=NCED1 PE=1 SV=2	PREDICTED: 9-cis-epoxycarotenoid dioxygenase NCED1, chloroplastic-like [Capsicum annuum]
Caz02g32890	12	7.11499	7.0336	17.4068	14.4879	14.5509	down	Probable metal-nicotianamine transporter YSL6 OS=Arabidopsis thaliana OX=3702 GN=YSL6 PE=2 SV=2	PREDICTED: probable metal-nicotianamine transporter YSL6 isoform X1 [Capsicum annuum]
Caz05g07760	42.3442	51.1427	40.3408	58.5885	70.3093	68.8132	down	NADH dehydrogenase [ubiquinone] 1 beta subcomplex subunit 7 OS=Arabidopsis thaliana OX=3702 GN=At2g02050 PE=3 SV=1	PREDICTED: NADH dehydrogenase [ubiquinone] 1 beta subcomplex subunit 7-like [Capsicum annuum]
Caz08g26080	7.22309	9.51529	7.79419	3.5796	3.62593	4.19929	up	Protein DETOXIFICATION 45, chloroplastic OS=Arabidopsis thaliana OX=3702 GN=DTX45 PE=2 SV=2	PREDICTED: protein DETOXIFICATION 45, chloroplastic-like [Capsicum annuum]
Caz10g02260	14.5579	14.1824	15.7246	19.6061	20.2314	23.2162	down	Polyadenylate-binding protein-interacting protein 9 OS=Arabidopsis thaliana OX=3702 GN=CID9 PE=4 SV=1	PREDICTED: polyadenylate-binding protein-interacting protein 9-like [Capsicum annuum]
Caz11g20940	5.28909	4.13438	5.558	8.55353	9.99271	10.5227	down	Stemmadenine O-acetyltransferase OS=Catharanthus roseus OX=4058 GN=SAT PE=1 SV=1	HD domain-containing protein 2 [Capsicum annuum]
Caz12g02710	9.80733	12.2042	11.0317	5.22207	5.74065	6.95585	up	Probable serine/threonine-protein kinase SIS8 OS=Arabidopsis thaliana OX=3702 GN=SIS8 PE=1 SV=1	PREDICTED: RGS domain-containing serine/threonine-protein kinase A-like isoform X1 [Capsicum annuum]
Caz01g22950	7.26132	9.24372	6.33233	3.39191	3.34733	3.89624	up	--	PREDICTED: box C/D snoRNA protein 1 [Capsicum annuum]
Caz11g20560	0.096508	0	0.476278	3.06462	4.17884	3.2431	down	--	hypothetical protein FXO38_31180 [Capsicum annuum]
Caz09g22360	45.6943	37.1367	69.0644	162.256	126.309	131.674	down	--	hypothetical protein T459_22368 [Capsicum annuum]
Caz10g06520	377.987	312.741	380.582	753.312	778.627	810.729	down	Ubiquitin-conjugating enzyme E2 5 OS=Arabidopsis thaliana OX=3702 GN=UBC5 PE=2 SV=2	PREDICTED: ubiquitin-conjugating enzyme E2-23 kDa-like isoform X2 [Capsicum annuum]
Caz11g02120	120.58	57.4294	139.409	293.791	227.931	249.009	down	Aspartic proteinase 36 OS=Arabidopsis thaliana OX=3702 GN=A36 PE=1 SV=1	PREDICTED: aspartic proteinase-like protein 2 isoform X1 [Capsicum annuum]
Caz02g02120	41.6059	51.4056	46.1443	26.9652	25.611	24.239	up	Probable 3-hydroxyisobutyrate dehydrogenase, mitochondrial OS=Arabidopsis thaliana OX=3702 GN=At4g20930 PE=1 SV=3	PREDICTED: probable 3-hydroxyisobutyrate dehydrogenase, mitochondrial [Capsicum annuum]
Caz07g01030	2.02822	0.629515	2.43211	2.58387	4.52586	4.76635	down	--	putative ribonuclease 3-like [Capsicum annuum]
Caz09g19390	1.32791	1.44617	1.92958	3.23826	4.30526	4.50171	down	L-type lectin-domain containing receptor kinase VIII.1 OS=Arabidopsis thaliana OX=3702 GN=LECRK81 PE=2 SV=1	PREDICTED: L-type lectin-domain containing receptor kinase VIII.1-like [Capsicum annuum]
Caz06g05340	9.21278	4.98358	7.85637	33.6805	25.5642	26.2579	down	Putative phospholipid:diacylglycerol acyltransferase 2 OS=Arabidopsis thaliana OX=3702 GN=PDAT2 PE=3 SV=1	PREDICTED: putative phospholipid:diacylglycerol acyltransferase 2 [Capsicum annuum]
Caz01g26420	5.81077	6.81706	7.81455	1.80306	2.07363	2.55603	up	Protein WHAT'S THIS FACTOR 1 homolog, chloroplastic OS=Arabidopsis thaliana OX=3702 GN=At4g01037 PE=3 SV=1	PREDICTED: protein ROOT PRIMORDIUM DEFECTIVE 1 [Capsicum annuum]
Caz12g25080	6.80061	11.7467	0.492045	0.14096	0.262314	0.489369	up	Probable inactive receptor kinase At1g48480 OS=Arabidopsis thaliana OX=3702 GN=RKL1 PE=1 SV=1	PREDICTED: probable inactive receptor kinase At1g48480 [Capsicum annuum]
Caz01g03020	3.81529	5.90369	5.80426	1.09652	2.0031	1.53738	up	5-amino-6-(5-phospho-D-ribitylamino)uracil phosphatase, chloroplastic OS=Arabidopsis thaliana OX=3702 GN=PYRP2 PE=1 SV=1	putative pentatricopeptide repeat-containing protein-like [Capsicum annuum]
Caz04g23470	77.849	71.1533	48.4492	32.0918	29.6157	30.154	up	Probable adenylate kinase 7, mitochondrial OS=Arabidopsis thaliana OX=3702 GN=At3g01820 PE=2 SV=1	PREDICTED: probable adenylate kinase 7, mitochondrial [Capsicum annuum]
Caz12g20280	1.65307	0.330109	0.930764	7.15728	5.81903	6.37288	down	Late embryogenesis abundant protein 46 OS=Arabidopsis thaliana OX=3702 GN=LEA46 PE=2 SV=1	PREDICTED: protein LE25-like isoform X2 [Capsicum annuum]
Caz09g16630	7.13177	20.4299	0.913222	0.089771	0	0	up	Tropinone reductase homolog OS=Datura stramonium OX=4076 PE=2 SV=1	Tropinone reductase 2 [Capsicum annuum]
Caz12g13210	211.593	153.856	204.447	330.588	302.931	283.588	down	--	PREDICTED: stress response protein nst1-like isoform X1 [Capsicum annuum]
Caz06g03350	48.1582	29.3549	48.4978	142.567	117.542	125.067	down	Beta-xylosidase/alpha-L-arabinofuranosidase 2 OS=Medicago sativa subsp. varia OX=36902 GN=Xyl2 PE=2 SV=1	hypothetical protein T459_18310 [Capsicum annuum]
Caz03g33100	4.16611	3.25516	4.23461	7.52533	26.1811	26.217	down	Cysteine-rich receptor-like protein kinase 45 OS=Arabidopsis thaliana OX=3702 GN=CRK45 PE=1 SV=1	hypothetical protein CQW23_22203 [Capsicum baccatum]
Caz12g23950	150.97	81.5197	267.223	406.865	476.324	470.124	down	Mitochondrial uncoupling protein 5 OS=Arabidopsis thaliana OX=3702 GN=PUMP5 PE=2 SV=1	PREDICTED: mitochondrial uncoupling protein 5 [Capsicum annuum]
Caz01g24940	18.0986	23.6423	19.4323	6.36359	5.69894	5.19738	up	Cell division control protein 48 homolog C OS=Arabidopsis thaliana OX=3702 GN=CDC48C PE=2 SV=2	PREDICTED: cell division control protein 48 homolog C [Capsicum annuum]
Caz03g07040	8.27441	20.6568	4.85341	1.37311	2.18208	3.09341	up	NAP1-related protein 2 OS=Arabidopsis thaliana OX=3702 GN=NRP2 PE=1 SV=2	PREDICTED: NAP1-related protein 2 [Capsicum annuum]
Caz12g10260	37.9745	48.0129	41.8275	25.6242	19.0985	21.0126	up	DEAD-box ATP-dependent RNA helicase 39 OS=Arabidopsis thaliana OX=3702 GN=RH39 PE=2 SV=2	DEAD-box ATP-dependent RNA helicase 39 [Capsicum annuum]
Caz01g30230	14.1071	14.2405	11.6963	6.53459	6.11658	6.85228	up	RNA polymerase sigma factor sigB OS=Arabidopsis thaliana OX=3702 GN=SIGB PE=2 SV=2	RNA polymerase sigma factor sigB [Capsicum chinense]
Caz08g17720	5.17643	6.82998	5.75901	2.7722	2.70845	3.2374	up	Probable helicase MAGATAMA 3 OS=Arabidopsis thaliana OX=3702 GN=MAA3 PE=2 SV=1	putative helicase MAGATAMA 3 [Capsicum annuum]
Caz05g14690	1.54833	0.878843	0.730479	1.64268	5.2278	4.1414	down	Mitochondrial uncoupling protein 5 OS=Arabidopsis thaliana OX=3702 GN=PUMP5 PE=2 SV=1	PREDICTED: mitochondrial uncoupling protein 5-like [Capsicum annuum]
Caz06g01680	2.20765	2.82068	2.37047	5.67105	12.0192	15.3371	down	Cytochrome b5 OS=Nicotiana tabacum OX=4097 PE=2 SV=1	Cytochrome b5 [Capsicum annuum]
Caz10g03780	1.84571	2.07657	1.5857	0.214959	0.506868	0.447591	up	Pentatricopeptide repeat-containing protein At1g03560, mitochondrial OS=Arabidopsis thaliana OX=3702 GN=At1g03560 PE=2 SV=1	Pentatricopeptide repeat-containing protein, mitochondrial [Capsicum annuum]
Caz01g13150	64.4753	56.6827	54.1605	21.0292	23.0558	24.4605	up	Probable carboxylesterase 8 OS=Arabidopsis thaliana OX=3702 GN=CXE8 PE=2 SV=1	PREDICTED: probable carboxylesterase 8 [Capsicum annuum]
Caz01g26390	19.654	25.6381	17.2573	11.113	7.7385	7.70269	up	Probable glutamyl endopeptidase, chloroplastic OS=Arabidopsis thaliana OX=3702 GN=GEP PE=2 SV=2	putative glutamyl endopeptidase, chloroplastic [Capsicum annuum]
Caz08g13920	3.91925	7.57391	3.4403	0.812735	1.61485	1.58883	up	Single-stranded DNA-binding protein, mitochondrial OS=Arabidopsis thaliana OX=3702 GN=At4g11060 PE=2 SV=1	PREDICTED: single-stranded DNA-binding protein, mitochondrial [Capsicum annuum]
Caz08g12930	17.5616	15.8418	17.8664	38.1838	30.2413	30.286	down	Sucrose nonfermenting 4-like protein OS=Arabidopsis thaliana OX=3702 GN=SNF4 PE=1 SV=1	PREDICTED: sucrose nonfermenting 4-like protein [Capsicum annuum]
Caz08g15520	0.696311	0.898107	0.55602	0.13686	0.168663	0.088585	up	Pentatricopeptide repeat-containing protein At3g49710 OS=Arabidopsis thaliana OX=3702 GN=PCMP-H79 PE=2 SV=1	Pentatricopeptide repeat-containing protein [Capsicum annuum]
Caz12g26570	6.77576	6.84102	5.39148	13.2178	10.6519	10.8246	down	Inositol monophosphatase 3 OS=Solanum lycopersicum OX=4081 GN=IMP3 PE=1 SV=1	PREDICTED: inositol monophosphatase 3 [Capsicum annuum]
Caz05g02990	4.61442	5.8689	4.58969	1.00606	1.9568	2.07395	up	ATP-dependent 6-phosphofructokinase 5, chloroplastic OS=Arabidopsis thaliana OX=3702 GN=PFK5 PE=1 SV=1	PREDICTED: ATP-dependent 6-phosphofructokinase 5, chloroplastic-like [Capsicum annuum]
Caz07g10610	8.59524	11.984	11.1755	3.86061	4.80587	4.47365	up	rRNA (cytosine-C(5))-methyltransferase NOP2C OS=Arabidopsis thaliana OX=3702 GN=NOP2C PE=2 SV=1	PREDICTED: putative methyltransferase NSUN6 isoform X2 [Capsicum annuum]
Caz04g15390	78.2325	60.9327	123.278	95.8655	163.79	171.038	down	Plasma membrane ATPase 1 OS=Nicotiana plumbaginifolia OX=4092 GN=PMA1 PE=2 SV=1	PREDICTED: plasma membrane ATPase 1-like [Capsicum annuum]
Caz01g26860	30.9529	27.3713	30.3774	47.6646	48.2009	47.1349	down	Peroxisomal adenine nucleotide carrier 1 OS=Glycine max OX=3847 GN=PNC1 PE=2 SV=1	PREDICTED: peroxisomal adenine nucleotide carrier 1-like [Capsicum annuum]
Caz02g28380	11.3933	13.2477	7.357	3.69633	2.93315	3.04931	up	Pentatricopeptide repeat-containing protein At3g02490, mitochondrial OS=Arabidopsis thaliana OX=3702 GN=At3g02490 PE=2 SV=1	PREDICTED: pentatricopeptide repeat-containing protein At3g02490, mitochondrial-like [Capsicum annuum]
Caz01g00300	15.9716	31.0521	9.52299	3.64044	6.05545	4.9764	up	Mitochondrial import inner membrane translocase subunit Tim13 OS=Oryza sativa subsp. japonica OX=39947 GN=TIM13 PE=3 SV=2	PREDICTED: mitochondrial import inner membrane translocase subunit Tim13 [Capsicum annuum]
Caz02g26040	11.0394	10.4174	8.61252	10.7698	14.1573	13.6836	down	Peptidyl-prolyl cis-trans isomerase CYP65 OS=Arabidopsis thaliana OX=3702 GN=CYP65 PE=2 SV=1	PREDICTED: peptidyl-prolyl cis-trans isomerase CYP65 [Capsicum annuum]
Caz10g03880	1.52542	1.54967	2.02144	0.441098	0.759866	0.302162	up	Pentatricopeptide repeat-containing protein At1g03540 OS=Arabidopsis thaliana OX=3702 GN=PCMP-E4 PE=2 SV=1	PREDICTED: pentatricopeptide repeat-containing protein At1g03540 isoform X1 [Capsicum annuum]
Caz03g02550	7.51722	9.75363	7.71516	3.5804	4.69867	3.85434	up	Auxin-responsive protein IAA27 OS=Arabidopsis thaliana OX=3702 GN=IAA27 PE=1 SV=1	Auxin-responsive protein IAA27 [Capsicum annuum]
Caz10g18590	77.4399	93.9806	34.7156	23.7035	26.6449	28.0722	up	40S ribosomal protein S28 OS=Zea mays OX=4577 GN=RPS28 PE=3 SV=1	40S ribosomal protein S28 [Capsicum annuum]
Caz04g01210	1.68771	0.512048	4.63938	26.9791	15.2389	12.7256	down	Uncharacterized protein At1g76070 OS=Arabidopsis thaliana OX=3702 GN=At1g76070 PE=1 SV=1	PREDICTED: uncharacterized protein At1g76070 [Capsicum annuum]
Caz05g05290	3.58423	3.32318	3.95064	5.41301	5.02654	4.75042	down	--	putative S-adenosylmethionine synthase-like [Capsicum annuum]
Caz08g22150	6.48749	3.09385	4.95268	12.0462	8.82049	9.30212	down	CDPK-related kinase 5 OS=Arabidopsis thaliana OX=3702 GN=CRK5 PE=2 SV=1	CDPK-related protein kinase [Capsicum annuum]
Caz12g10660	5.51883	10.1048	4.24902	0.935559	1.1322	1.26706	up	Probable DEAD-box ATP-dependent RNA helicase 48 OS=Arabidopsis thaliana OX=3702 GN=RH48 PE=3 SV=1	DEAD-box ATP-dependent RNA helicase 48 [Capsicum annuum]
Caz01g15250	2.85411	3.23578	2.78301	3.54741	5.41483	6.03693	down	Probable plastid-lipid-associated protein 12, chloroplastic OS=Arabidopsis thaliana OX=3702 GN=PAP12 PE=1 SV=1	PREDICTED: probable plastid-lipid-associated protein 12, chloroplastic [Capsicum annuum]
Caz12g22600	5.11956	17.6441	1.96831	0.536717	1.29313	1.49524	up	Endoribonuclease Dicer homolog 2 OS=Arabidopsis thaliana OX=3702 GN=At3g03300 PE=1 SV=2	PREDICTED: endoribonuclease Dicer homolog 2-like [Capsicum annuum]
Caz10g21530	2.33549	3.72386	1.13485	0.358724	0.456095	0.7788	up	Calmodulin-interacting protein 111 OS=Arabidopsis thaliana OX=3702 GN=CIP111 PE=1 SV=1	PREDICTED: calmodulin-interacting protein 111 isoform X1 [Capsicum annuum]
Caz10g11320	29.1611	32.368	26.2567	30.1753	41.9196	42.8902	down	--	PREDICTED: dnaJ homolog subfamily C member 28-like [Capsicum annuum]
Caz11g10360	3.09874	3.55416	1.84068	0.575784	1.17233	1.16009	up	Probable glutamate carboxypeptidase AMP1 OS=Arabidopsis thaliana OX=3702 GN=AMP1 PE=1 SV=3	PREDICTED: probable glutamate carboxypeptidase 2 isoform X1 [Capsicum annuum]
Caz04g13650	130.388	161.039	187.425	1043.5	1438.19	1436.73	down	Alcohol dehydrogenase 1 OS=Petunia hybrida OX=4102 GN=ADH1 PE=1 SV=1	Alcohol dehydrogenase 1 [Capsicum chinense]
Caz08g04230	45.2468	63.9204	32.5909	8.99514	20.9178	20.3612	up	Ran-binding protein 1 homolog c OS=Arabidopsis thaliana OX=3702 GN=RANBP1C PE=2 SV=1	PREDICTED: ran-binding protein 1 homolog c-like [Capsicum annuum]
Caz08g16620	1.03783	1.39054	0.840867	0.128025	0.240309	0.277154	up	Protein WHAT'S THIS FACTOR 1 homolog, chloroplastic OS=Oryza sativa subsp. japonica OX=39947 GN=Os05g0571100 PE=2 SV=1	PREDICTED: protein ROOT PRIMORDIUM DEFECTIVE 1 [Capsicum annuum]
Caz02g28550	3.79498	6.52591	2.79473	0.712523	1.04857	1.18751	up	DNA-directed RNA polymerase 2, chloroplastic/mitochondrial OS=Nicotiana sylvestris OX=4096 GN=RPOT2 PE=2 SV=2	DNA-directed RNA polymerase 2, chloroplastic/mitochondrial [Capsicum annuum]
Caz05g19110	33.9003	19.684	22.8862	89.3046	45.9296	53.3309	down	--	putative 1,4-alpha-glucan-branching enzyme 3, chloroplastic/amyloplastic-like [Capsicum annuum]
Caz09g02650	8.64707	11.1231	8.3021	2.63167	4.54414	4.92295	up	U-box domain-containing protein 34 OS=Arabidopsis thaliana OX=3702 GN=PUB34 PE=3 SV=1	putative (RS)-norcoclaurine 6-O-methyltransferase-like [Capsicum annuum]
Caz03g05400	88.238	87.8611	112.397	142.614	228.546	245.731	down	ACT domain-containing protein ACR11 OS=Arabidopsis thaliana OX=3702 GN=ACR11 PE=1 SV=1	PREDICTED: ACT domain-containing protein ACR11-like [Capsicum annuum]
Caz02g27510	1.14125	0.992658	1.01538	1.63707	2.29434	3.6549	down	Myb family transcription factor EFM OS=Arabidopsis thaliana OX=3702 GN=EFM PE=1 SV=2	PREDICTED: two-component response regulator-like APRR2 [Capsicum annuum]
Caz07g09570	3.23953	3.65639	2.72404	1.01803	0.971991	1.10697	up	--	hypothetical protein T459_19635 [Capsicum annuum]
Caz08g08690	2.60338	3.78325	3.92361	1.74736	1.65913	1.90412	up	Jasmonoyl--L-amino acid synthetase JAR4 OS=Nicotiana attenuata OX=49451 GN=JAR4 PE=1 SV=1	PREDICTED: jasmonic acid-amido synthetase JAR1-like [Capsicum annuum]
Caz04g06870	39.0106	6.84528	25.5452	281.872	97.6444	108.588	down	Branched-chain-amino-acid aminotransferase 2, chloroplastic OS=Arabidopsis thaliana OX=3702 GN=BCAT2 PE=1 SV=1	branched-chain-amino-acid aminotransferase 2, chloroplastic-like [Capsicum annuum]
Caz01g22250	28.7104	30.9383	7.39905	7.9885	7.79904	7.03617	up	Bifunctional aspartokinase/homoserine dehydrogenase 1, chloroplastic OS=Arabidopsis thaliana OX=3702 GN=AKHSDH1 PE=1 SV=1	PREDICTED: bifunctional aspartokinase/homoserine dehydrogenase 1, chloroplastic-like [Capsicum annuum]
Caz04g07590	1.71503	2.0736	3.47045	2.48828	4.94024	5.21004	down	--	PREDICTED: rhamnogalacturonate lyase B-like isoform X1 [Capsicum annuum]
Caz08g19330	61.0882	89.1946	33.8675	8.73969	9.25798	10.3521	up	Heat shock 70 kDa protein, mitochondrial OS=Solanum tuberosum OX=4113 GN=HSP68 PE=2 SV=1	Heat shock 70 kDa protein, mitochondrial [Capsicum annuum]
Caz06g28480	21.6002	23.4618	14.4084	20.4208	31.9288	35.5315	down	Ubiquitin-activating enzyme E1 1 OS=Arabidopsis thaliana OX=3702 GN=UBA1 PE=1 SV=1	Ubiquitin-activating enzyme E1 1 [Capsicum annuum]
Caz02g23520	6.24385	8.4795	6.51324	1.68341	4.24198	3.41909	up	--	PREDICTED: pyridine nucleotide-disulfide oxidoreductase domain-containing protein 2 isoform X1 [Capsicum annuum]
Caz05g06100	17.9721	23.7556	19.8353	10.2758	10.6095	10.7904	up	--	putative filament-like plant protein 3-like isoform X1 [Capsicum annuum]
Caz12g22020	16.535	26.9759	16.9228	10.5025	9.93976	9.75734	up	Glycine-rich RNA-binding protein RZ1B OS=Arabidopsis thaliana OX=3702 GN=RZ1B PE=2 SV=1	PREDICTED: glycine-rich RNA-binding protein RZ1B isoform X1 [Capsicum annuum]
Caz03g31600	0.701991	0.867382	1.23916	1.44081	1.63897	1.66245	down	Kinesin-like protein KIN-14I OS=Arabidopsis thaliana OX=3702 GN=KIN14I PE=2 SV=1	PREDICTED: kinesin-4-like [Capsicum annuum]
Caz04g22490	2.54041	3.17104	4.27568	0.89964	1.02955	1.16824	up	Probable LRR receptor-like serine/threonine-protein kinase At1g53440 OS=Arabidopsis thaliana OX=3702 GN=At1g53440 PE=2 SV=2	hypothetical protein T459_11330 [Capsicum annuum]
Caz03g37900	4.00595	5.44639	6.32058	5.43509	7.9507	8.85959	down	Protein NLP7 OS=Arabidopsis thaliana OX=3702 GN=NLP7 PE=1 SV=2	PREDICTED: uncharacterized protein LOC107864519 isoform X4 [Capsicum annuum]
Caz02g24150	15.9423	12.3782	8.26582	19.5011	24.6002	25.0549	down	LOB domain-containing protein 41 OS=Arabidopsis thaliana OX=3702 GN=LBD41 PE=2 SV=1	PREDICTED: LOB domain-containing protein 41 [Capsicum annuum]
Caz12g10730	1.88603	0.305363	4.04547	9.53496	5.3258	7.38976	down	Protein LURP-one-related 11 OS=Arabidopsis thaliana OX=3702 GN=At3g14260 PE=2 SV=1	PREDICTED: protein LURP-one-related 11-like [Capsicum annuum]
Caz06g07120	117.402	125.567	33.3441	27.895	31.2533	37.1616	up	B-box zinc finger protein 24 OS=Arabidopsis thaliana OX=3702 GN=BBX24 PE=1 SV=1	PREDICTED: B-box zinc finger protein 24-like [Capsicum annuum]
Caz08g02450	17.449	14.889	15.0934	17.2492	25.7407	25.2422	down	U11/U12 small nuclear ribonucleoprotein 25 kDa protein OS=Arabidopsis thaliana OX=3702 GN=SNRNP25 PE=2 SV=1	PREDICTED: uncharacterized protein LOC107838847 [Capsicum annuum]
Caz07g23860	4.67017	4.51002	4.19041	2.26175	1.4858	2.04041	up	Probable serine/threonine-protein kinase WNK11 OS=Arabidopsis thaliana OX=3702 GN=WNK11 PE=2 SV=1	putative serine/threonine-protein kinase WNK11 [Capsicum baccatum]
Caz07g09220	17.1971	9.46191	34.0122	34.2133	71.4609	76.4851	down	--	putative regulatory protein NPR1-like [Capsicum annuum]
Caz09g15840	6.75901	6.46798	7.31672	10.9753	10.9575	10.1606	down	--	PREDICTED: uncharacterized protein C167.05-like [Capsicum annuum]
Caz03g03330	20.999	22.6865	28.8353	23.3999	34.4805	36.7172	down	Transcription initiation factor TFIID subunit 2 OS=Arabidopsis thaliana OX=3702 GN=TAF2 PE=2 SV=1	Transcription initiation factor TFIID subunit 2 [Capsicum annuum]
Caz09g13930	0.732371	1.00541	0.639941	0.176184	0.296289	0.081884	up	Putative pentatricopeptide repeat-containing protein At3g25060, mitochondrial OS=Arabidopsis thaliana OX=3702 GN=PCMP-E96 PE=3 SV=1	PREDICTED: putative pentatricopeptide repeat-containing protein At3g25060, mitochondrial [Capsicum annuum]
Caz12g19790	2.40894	3.28546	2.40887	0.709285	0.829157	1.15211	up	--	PREDICTED: proline-, glutamic acid- and leucine-rich protein 1 isoform X1 [Capsicum annuum]
Caz10g09360	7.60002	6.8523	8.09639	7.91517	11.0513	10.5359	down	PHD finger protein ALFIN-LIKE 2 OS=Arabidopsis thaliana OX=3702 GN=AL2 PE=1 SV=1	PHD finger protein ALFIN-LIKE 1 [Capsicum annuum]
Caz11g02430	200.064	217.902	93.817	74.2606	66.025	63.1576	up	Histone deacetylase HDT1 OS=Arabidopsis thaliana OX=3702 GN=HDT1 PE=1 SV=1	PREDICTED: histone deacetylase HDT2 [Capsicum annuum]
Caz01g11530	10.0268	13.1885	7.43401	1.51266	5.06325	4.86392	up	--	PREDICTED: uncharacterized protein LOC107856909 [Capsicum annuum]
Caz05g20460	0.688485	0.946821	0.389569	0.05258	0.07604	0.219394	up	Putative pentatricopeptide repeat-containing protein At2g02150 OS=Arabidopsis thaliana OX=3702 GN=At2g02150 PE=3 SV=1	putative nuclear transcription factor Y subunit C-4-like [Capsicum annuum]
Caz07g07630	4.28559	3.27139	1.77516	0.938788	0.373169	0.532448	up	1-phosphatidylinositol-3-phosphate 5-kinase FAB1A OS=Arabidopsis thaliana OX=3702 GN=FAB1A PE=2 SV=1	1-phosphatidylinositol-3-phosphate 5-kinase FAB1A [Capsicum annuum]
Caz11g06110	27.5811	32.3881	29.679	42.8169	44.2559	41.6389	down	Extradiol ring-cleavage dioxygenase OS=Arabidopsis thaliana OX=3702 GN=LIGB PE=2 SV=1	4,5-DOPA dioxygenase extradiol [Capsicum annuum]
Caz12g03760	124.525	72.7799	181.978	244.292	250.686	286.958	down	Probable pectinesterase 29 OS=Arabidopsis thaliana OX=3702 GN=PME29 PE=2 SV=1	PREDICTED: probable pectinesterase 29 [Capsicum annuum]
Caz08g15370	7.32482	7.51036	4.59216	2.15399	1.12621	1.12733	up	--	hypothetical protein FXO37_17081 [Capsicum annuum]
Caz08g15620	1.95759	2.70881	1.38748	0.579633	0.15733	0.521303	up	Pentatricopeptide repeat-containing protein At1g08070, chloroplastic OS=Arabidopsis thaliana OX=3702 GN=PCMP-H12 PE=2 SV=1	PREDICTED: pentatricopeptide repeat-containing protein At1g14470 [Capsicum annuum]
Caz01g23710	0.314812	0.533152	0.573266	1.24321	1.01122	0.722986	down	Photosystem II D2 protein OS=Eucalyptus globulus subsp. globulus OX=71271 GN=psbD PE=3 SV=1	Photosystem II D2 protein [Arachis hypogaea]
Caz03g14900	3.79619	4.99656	3.85145	1.72993	2.08617	1.96126	up	--	PREDICTED: uncharacterized protein LOC107862868 [Capsicum annuum]
Caz06g02560	13.7256	12.7095	15.4366	18.781	16.4713	18.6887	down	B3 domain-containing transcription repressor VAL1 OS=Arabidopsis thaliana OX=3702 GN=VAL1 PE=1 SV=1	hypothetical protein FXO37_21285 [Capsicum annuum]
Caz02g03350	19.2984	19.0772	23.3631	23.2731	28.2088	27.9232	down	DNA (cytosine-5)-methyltransferase DRM2 OS=Arabidopsis thaliana OX=3702 GN=DRM2 PE=1 SV=1	PREDICTED: DNA (cytosine-5)-methyltransferase DRM2-like isoform X3 [Capsicum annuum]
Caz05g19010	41.6232	36.8694	24.0997	53.7147	46.4457	47.6065	down	Serine hydroxymethyltransferase 4 OS=Arabidopsis thaliana OX=3702 GN=SHM4 PE=1 SV=1	Serine hydroxymethyltransferase 4 [Capsicum annuum]
Caz08g01130	115.671	134.276	73.4775	25.0788	39.371	42.112	up	Alpha,alpha-trehalose-phosphate synthase [UDP-forming] 6 OS=Arabidopsis thaliana OX=3702 GN=TPS6 PE=1 SV=2	Alpha,alpha-trehalose-phosphate synthase [UDP-forming] 6 [Capsicum annuum]
Caz02g18430	23.5676	28.2577	24.4056	29.5849	35.9818	39.9133	down	--	cysteine-rich PDZ-binding protein [Solanum lycopersicum]
Caz11g03390	9.25156	6.53125	7.42062	11.4555	12.5058	11.9366	down	--	--
Caz10g10440	28.3332	44.2096	22.1571	6.94869	8.76947	10.6439	up	60S ribosomal protein L23a OS=Nicotiana tabacum OX=4097 GN=RPL23A PE=2 SV=1	PREDICTED: 60S ribosomal protein L23a-like [Capsicum annuum]
Caz08g21930	35.7734	47.7808	28.3333	18.4332	16.3624	17.8051	up	Presequence protease 1, chloroplastic/mitochondrial OS=Arabidopsis thaliana OX=3702 GN=PREP1 PE=1 SV=2	Presequence protease 2, chloroplastic/mitochondrial [Capsicum annuum]
Caz11g10900	3.13728	3.509	2.20774	0.872614	1.26375	0.622707	up	--	PREDICTED: DNA polymerase alpha subunit B [Capsicum annuum]
Caz11g15610	255.245	175.735	187.535	395.089	335.065	340.641	down	--	PREDICTED: uncharacterized protein LOC107847419 [Capsicum annuum]
Caz07g16890	5.8616	6.88963	5.78613	2.07113	3.4737	2.31463	up	Putative E3 ubiquitin-protein ligase RING1a OS=Arabidopsis thaliana OX=3702 GN=RING1A PE=1 SV=2	putative protein phosphatase 2C 58-like [Capsicum annuum]
Caz04g05100	3.00879	4.2325	4.54448	1.51649	1.52504	1.58061	up	Protein ROOT INITIATION DEFECTIVE 3 OS=Arabidopsis thaliana OX=3702 GN=RID3 PE=1 SV=1	PREDICTED: protein ROOT INITIATION DEFECTIVE 3 [Capsicum annuum]
Caz02g21980	0.084158	0.022361	0.091221	0.385065	0.346968	0.331653	down	--	PREDICTED: putative disease resistance protein RGA3 [Capsicum annuum]
Caz01g21530	8.18881	9.72314	8.69029	4.54882	3.47363	3.98343	up	Putative pentatricopeptide repeat-containing protein At3g16890, mitochondrial OS=Arabidopsis thaliana OX=3702 GN=PPR40 PE=3 SV=1	putative pentatricopeptide repeat-containing protein, mitochondrial [Capsicum annuum]
Caz05g17690	3.26344	3.41252	5.21946	1.4549	1.40713	1.85774	up	Scarecrow-like protein 14 OS=Arabidopsis thaliana OX=3702 GN=SCL14 PE=1 SV=2	putative dihydrolipoyl dehydrogenase 1, chloroplastic-like [Capsicum annuum]
Caz05g05050	7.41453	8.57197	6.88415	3.4906	3.76777	4.92094	up	Pentatricopeptide repeat-containing protein At5g04810, chloroplastic OS=Arabidopsis thaliana OX=3702 GN=PPR4 PE=1 SV=1	Pentatricopeptide repeat-containing protein, chloroplastic [Capsicum annuum]
Caz08g09650	1.54698	1.16087	1.13994	0.211899	0.492795	0.48593	up	Pentatricopeptide repeat-containing protein At5g03800 OS=Arabidopsis thaliana OX=3702 GN=EMB175 PE=2 SV=1	putative protein ASPARTIC PROTEASE IN GUARD CELL 2-like [Capsicum annuum]
Caz02g01770	9.90413	11.7234	15.2773	13.7083	16.6505	16.7443	down	Katanin p80 WD40 repeat-containing subunit B1 homolog KTN80.3 OS=Arabidopsis thaliana OX=3702 GN=KTN80.3 PE=1 SV=1	PREDICTED: katanin p80 WD40 repeat-containing subunit B1 homolog isoform X1 [Capsicum annuum]
Caz03g19880	78.0059	89.766	75.5425	75.7485	122.163	130.215	down	Pectin acetylesterase 9 OS=Arabidopsis thaliana OX=3702 GN=PAE9 PE=2 SV=1	Pectin acetylesterase 9 [Capsicum annuum]
Caz04g23090	0.131069	0.348564	0	1.51802	2.78073	2.35699	down	--	PREDICTED: uncharacterized protein LOC107868333 [Capsicum annuum]
Caz03g00810	8.54997	45.1007	3.34723	0.43657	0.983919	1.06264	up	Trimethyltridecatetraene synthase OS=Zea mays OX=4577 GN=CYP92C6 PE=1 SV=1	putative linoleate 13S-lipoxygenase 3-1, chloroplastic-like isoform X2 [Capsicum annuum]
Caz03g33960	39.1761	23.3387	42.9209	132.619	114.502	134.84	down	--	PREDICTED: uncharacterized protein LOC107864660 [Capsicum annuum]
Caz01g29570	14.2483	16.9719	11.5526	5.977	6.59248	6.83741	up	Callose synthase 2 OS=Arabidopsis thaliana OX=3702 GN=CALS2 PE=2 SV=3	Callose synthase 3 [Capsicum annuum]
Caz06g30300	0.883913	1.43353	0.895388	0.423167	0.169109	0.248894	up	Pentatricopeptide repeat-containing protein At1g09220, mitochondrial OS=Arabidopsis thaliana OX=3702 GN=PCMP-E25 PE=2 SV=1	PREDICTED: pentatricopeptide repeat-containing protein At1g09220, mitochondrial [Capsicum annuum]
Caz09g12850	1.08959	0.639695	1.62523	3.86501	2.11565	3.6482	down	Uncharacterized protein At5g01610 OS=Arabidopsis thaliana OX=3702 GN=At5g01610 PE=1 SV=1	PREDICTED: uncharacterized protein At5g01610-like [Capsicum annuum]
Caz07g22800	44.0472	37.1278	37.58	68.3544	56.078	61.6978	down	OVARIAN TUMOR DOMAIN-containing deubiquitinating enzyme 2 OS=Arabidopsis thaliana OX=3702 GN=OTU2 PE=1 SV=1	Ubiquitin thioesterase OTU1 [Capsicum annuum]
Caz08g07830	6.72154	6.97431	5.4935	2.29746	3.12684	3.49968	up	U-box domain-containing protein 33 OS=Arabidopsis thaliana OX=3702 GN=PUB33 PE=2 SV=2	PREDICTED: U-box domain-containing protein 33 [Capsicum annuum]
Caz12g06490	14.8531	13.7395	10.1003	12.9206	23.3277	26.4038	down	--	PREDICTED: uncharacterized protein LOC107850633 [Capsicum annuum]
Caz12g04840	19.5562	17.8539	18.3597	26.7103	37.1772	45.7616	down	Phosphatidylinositol 4-kinase alpha 1 OS=Arabidopsis thaliana OX=3702 GN=PI4KA1 PE=1 SV=2	PREDICTED: phosphatidylinositol 4-kinase alpha 2-like [Capsicum annuum]
Caz06g05770	15237.6	12678	12312.8	25544.2	17682.3	17174.2	down	Capsanthin/capsorubin synthase, chromoplastic OS=Capsicum annuum OX=4072 GN=CCS PE=1 SV=2	capsanthin/capsorubin synthase [Capsicum annuum]
Caz08g05030	19.7622	23.4021	12.6813	6.00521	3.5868	4.14391	up	N6-adenosine-methyltransferase MT-A70-like OS=Arabidopsis thaliana OX=3702 GN=MTA PE=1 SV=2	putative N6-adenosine-methyltransferase MT-A70-like [Capsicum annuum]
Caz12g23320	0.95111	0.908331	0.720352	0.253895	0.232533	0.328782	up	Pentatricopeptide repeat-containing protein At4g39952, mitochondrial OS=Arabidopsis thaliana OX=3702 GN=PCMP-E98 PE=2 SV=2	Pentatricopeptide repeat-containing protein, mitochondrial [Capsicum annuum]
Caz06g27720	13.7783	10.4058	11.7404	16.1936	18.0676	18.2684	down	Adenylylsulfatase HINT3 OS=Arabidopsis thaliana OX=3702 GN=HINT3 PE=1 SV=1	PREDICTED: uncharacterized HIT-like protein MT1300 isoform X1 [Capsicum annuum]
Caz09g19280	7.48078	9.65628	3.19968	0.667083	1.68409	1.52027	up	DEAD-box ATP-dependent RNA helicase 57 OS=Arabidopsis thaliana OX=3702 GN=RH57 PE=2 SV=1	PREDICTED: DEAD-box ATP-dependent RNA helicase 57 isoform X1 [Capsicum annuum]
Caz07g07050	4.92523	6.75532	6.54945	1.27161	0.909271	1.11458	up	Kinesin-like protein NACK2 OS=Nicotiana tabacum OX=4097 GN=NACK2 PE=1 SV=1	Kinesin-like protein NACK1 [Capsicum annuum]
Caz03g07330	1.13462	1.3419	0.836048	0.274172	0.284787	0.036839	up	Putative pentatricopeptide repeat-containing protein At1g74400 OS=Arabidopsis thaliana OX=3702 GN=PCMP-E68 PE=3 SV=1	PREDICTED: putative pentatricopeptide repeat-containing protein At1g74400 [Capsicum annuum]
Caz10g05900	2.67762	3.4631	4.6199	0.96481	1.35727	1.29681	up	Putative pentatricopeptide repeat-containing protein At5g08490 OS=Arabidopsis thaliana OX=3702 GN=PCMP-E32 PE=3 SV=1	PREDICTED: putative pentatricopeptide repeat-containing protein At5g08490 [Capsicum annuum]
Caz04g01860	17.0599	13.4606	14.6465	11.1463	60.3859	57.9177	down	--	PREDICTED: uncharacterized protein LOC107866883 [Capsicum annuum]
Caz03g07340	0.584434	1.0526	0.629003	0.096951	0.199882	0.105107	up	Pentatricopeptide repeat-containing protein At5g66520 OS=Arabidopsis thaliana OX=3702 GN=PCMP-H61 PE=2 SV=1	putative vacuolar fusion protein MON1 -like protein A-like [Capsicum annuum]
Caz02g24080	6.86941	9.32798	9.27877	4.8068	4.54498	4.54369	up	Protein SWEETIE OS=Arabidopsis thaliana OX=3702 GN=SWEETIE PE=1 SV=2	PREDICTED: HEAT repeat-containing protein 5B [Capsicum annuum]
Caz02g20260	5.20962	7.28948	6.46584	1.91294	1.83973	2.06038	up	Polyadenylate-binding protein 6 OS=Arabidopsis thaliana OX=3702 GN=PAB6 PE=2 SV=1	PREDICTED: multiple RNA-binding domain-containing protein 1 isoform X1 [Capsicum annuum]
Caz01g42170	0.239635	0.258703	0.217589	0.988604	1.28621	1.14504	down	--	hypothetical protein FXO37_29395 [Capsicum annuum]
Caz11g10080	0.644096	1.10613	0.797858	0.17436	0.232113	0.276454	up	Pentatricopeptide repeat-containing protein At2g22410, mitochondrial OS=Arabidopsis thaliana OX=3702 GN=PCMP-E28 PE=2 SV=1	Pentatricopeptide repeat-containing protein, mitochondrial [Capsicum annuum]
Caz06g09140	167.636	143.131	86.989	59.3082	62.6713	66.8215	up	60S ribosomal protein L27a-3 OS=Arabidopsis thaliana OX=3702 GN=RPL27AC PE=2 SV=2	PREDICTED: 60S ribosomal protein L27a-3-like [Capsicum annuum]
Caz02g20580	14.2306	17.0714	8.86901	7.42912	4.40152	4.49143	up	Protein RRP6-like 2 OS=Arabidopsis thaliana OX=3702 GN=RRP6L2 PE=2 SV=1	PREDICTED: protein RRP6-like 2 [Capsicum annuum]
Caz10g04150	68.0239	85.1729	48.3564	30.0375	22.5859	23.5435	up	Magnesium-chelatase subunit ChlI, chloroplastic OS=Nicotiana tabacum OX=4097 GN=CHLI PE=2 SV=1	Magnesium-chelatase subunit ChlI, chloroplastic [Capsicum annuum]
Caz03g18080	40.4489	42.7644	52.8019	51.5834	63.816	67.9903	down	Peptidyl-prolyl cis-trans isomerase FKBP20-2, chloroplastic OS=Arabidopsis thaliana OX=3702 GN=FKBP20-2 PE=1 SV=1	PREDICTED: peptidyl-prolyl cis-trans isomerase FKBP20-2, chloroplastic isoform X1 [Capsicum annuum]
Caz04g01040	2.28462	2.86815	4.92436	4.22445	6.845	6.65067	down	Rop guanine nucleotide exchange factor 1 OS=Arabidopsis thaliana OX=3702 GN=ROPGEF1 PE=1 SV=2	PREDICTED: rop guanine nucleotide exchange factor 1-like [Capsicum annuum]
Caz03g35350	27.8187	19.5718	30.8466	45.1621	41.3331	41.7471	down	Casein kinase 1-like protein 11 OS=Arabidopsis thaliana OX=3702 GN=CKL11 PE=1 SV=1	PREDICTED: casein kinase I-like [Capsicum annuum]
Caz12g09310	7.4789	8.29478	8.78426	13.2212	12.5145	16.0657	down	Agamous-like MADS-box protein AGL27 OS=Arabidopsis thaliana OX=3702 GN=AGL27 PE=1 SV=1	hypothetical protein BC332_30879 [Capsicum chinense]
Caz07g19050	147.886	146.672	134.347	172.737	265.767	288.651	down	Agamous-like MADS-box protein MADS1 OS=Vitis vinifera OX=29760 GN=MADS1 PE=2 SV=1	AGAMOUS-like protein 2 [Capsicum annuum]
Caz02g04870	0.519434	0.43205	0.425155	1.02618	1.69216	2.17668	down	Proline-rich receptor-like protein kinase PERK13 OS=Arabidopsis thaliana OX=3702 GN=PERK13 PE=1 SV=1	PREDICTED: serine/threonine-protein kinase CDL1-like [Capsicum annuum]
Caz02g14190	13.5658	19.9994	12.9675	6.50269	2.92224	2.77834	up	Probable phosphoribosylformylglycinamidine synthase, chloroplastic/mitochondrial OS=Arabidopsis thaliana OX=3702 GN=At1g74260 PE=2 SV=3	Phosphoribosylformylglycinamidine synthase [Capsicum annuum]
Caz08g01000	7.35443	6.88938	6.64008	11.0882	10.6465	11.0072	down	65-kDa microtubule-associated protein 6 OS=Arabidopsis thaliana OX=3702 GN=MAP65-6 PE=1 SV=1	65-kDa microtubule-associated protein 6 [Capsicum annuum]
Caz03g24720	27.0971	41.5647	19.8617	8.744	10.5416	13.482	up	40S ribosomal protein S18 OS=Arabidopsis thaliana OX=3702 GN=RPS18A PE=1 SV=1	40S ribosomal protein S18 [Capsicum annuum]
Caz02g32910	1.15254	1.6528	1.12352	0.346321	0.231798	0.165477	up	Pentatricopeptide repeat-containing protein At5g14080 OS=Arabidopsis thaliana OX=3702 GN=At5g14080 PE=2 SV=2	putative actin-related protein 2-like [Capsicum annuum]
Caz07g11080	1.80277	1.85444	2.70455	5.07269	10.6633	9.54574	down	Beta-D-glucosyl crocetin beta-1,6-glucosyltransferase OS=Gardenia jasminoides OX=114476 GN=UGT94E5 PE=1 SV=1	PREDICTED: beta-D-glucosyl crocetin beta-1,6-glucosyltransferase-like [Capsicum annuum]
Caz08g16920	219.714	322.935	63.8408	56.728	36.1432	39.5634	up	Ferredoxin, chloroplastic OS=Capsicum annuum OX=4072 GN=AP1 PE=1 SV=1	PREDICTED: ferredoxin, chloroplastic-like [Capsicum annuum]
Caz09g06660	5.97367	7.39941	5.97978	3.58064	3.23083	3.6329	up	NEDD8-activating enzyme E1 regulatory subunit AXR1 OS=Arabidopsis thaliana OX=3702 GN=AXR1 PE=1 SV=1	PREDICTED: NEDD8-activating enzyme E1 regulatory subunit-like isoform X1 [Capsicum annuum]
Caz04g00860	19.5941	32.9914	19.9431	7.04734	6.94156	5.96799	up	--	PREDICTED: uncharacterized protein LOC107866803 isoform X1 [Capsicum annuum]
Caz08g11560	15.6703	20.9048	17.0036	7.4025	6.87922	6.08635	up	--	putative mitochondrial import inner membrane translocase subunit TIM44-2-like [Capsicum annuum]
Caz02g11840	1.95074	2.83417	1.36757	0.483197	0.828532	0.523575	up	Putative F-box/LRR-repeat/kelch-repeat protein At1g11620 OS=Arabidopsis thaliana OX=3702 GN=At1g11620 PE=4 SV=1	PREDICTED: putative F-box/LRR-repeat/kelch-repeat protein At1g11620 [Capsicum annuum]
Caz05g08430	0.955766	1.14139	1.50766	0.182394	0.207349	0.353176	up	Pentatricopeptide repeat-containing protein At1g74630 OS=Arabidopsis thaliana OX=3702 GN=PCMP-H71 PE=2 SV=1	PREDICTED: pentatricopeptide repeat-containing protein At1g74630 isoform X1 [Capsicum annuum]
Caz05g05860	10.8273	8.48628	7.2095	13.8603	17.2255	16.184	down	--	putative serine/threonine-protein kinase Aurora-3-like isoform X1 [Capsicum annuum]
Caz07g19830	5.94947	5.97262	8.91207	10.0787	8.97762	9.17252	down	Ethylene receptor OS=Nicotiana tabacum OX=4097 GN=ETR1 PE=2 SV=1	PREDICTED: ethylene receptor [Capsicum annuum]
Caz12g17720	4.54491	5.82583	4.4257	1.19414	1.594	1.91943	up	Chromatin assembly factor 1 subunit FAS2 OS=Arabidopsis thaliana OX=3702 GN=FAS2 PE=1 SV=1	PREDICTED: chromatin assembly factor 1 subunit FAS2 [Capsicum annuum]
Caz04g18830	14.6673	15.2873	12.3386	4.76169	7.58108	7.3125	up	--	PREDICTED: aminoacylase-1 [Capsicum annuum]
Caz03g31390	53.6945	84.7848	34.0514	17.8785	21.9616	22.8607	up	60S ribosomal protein L18-2 OS=Arabidopsis thaliana OX=3702 GN=RPL18B PE=1 SV=2	putative 60S ribosomal protein L18-1 [Capsicum annuum]
Caz04g01980	15.8996	15.3143	6.57109	5.55505	3.79041	3.42264	up	--	PREDICTED: auxin-responsive protein SAUR71-like [Capsicum annuum]
Caz11g19600	109.017	150.694	86.633	34.3111	27.9926	29.1347	up	Heat shock protein 90-5, chloroplastic OS=Arabidopsis thaliana OX=3702 GN=HSP90-5 PE=1 SV=1	putative alpha/beta hydrolase domain-containing protein 17C-like [Capsicum annuum]
Caz04g23550	3.78737	2.79227	3.52651	0.57195	0.864284	0.977188	up	Sugar transport protein 8 OS=Arabidopsis thaliana OX=3702 GN=STP8 PE=2 SV=2	putative primary amine oxidase-like [Capsicum annuum]
Caz06g18390	162.122	180.189	78.7648	64.1892	62.6793	65.1395	up	40S ribosomal protein S2-3 OS=Arabidopsis thaliana OX=3702 GN=RPS2C PE=1 SV=2	40S ribosomal protein S2-1 [Capsicum baccatum]
Caz09g20860	12.9846	12.1388	15.0908	17.1392	19.1921	20.0981	down	--	PREDICTED: FAD synthase [Capsicum annuum]
Caz01g03330	400.402	244.187	476.164	968.278	1205.38	1215.83	down	Probable phospholipid hydroperoxide glutathione peroxidase OS=Solanum lycopersicum OX=4081 GN=GPXle-1 PE=2 SV=1	PREDICTED: probable phospholipid hydroperoxide glutathione peroxidase [Capsicum annuum]
Caz04g06920	11.4923	6.55442	22.43	29.1537	30.4122	29.8534	down	Homeobox-leucine zipper protein HAT22 OS=Arabidopsis thaliana OX=3702 GN=HAT22 PE=1 SV=1	Homeobox-leucine zipper protein HOX27 [Capsicum annuum]
Caz06g19800	122.365	128.432	93.4719	156.046	168.015	177.979	down	--	PREDICTED: 5'-nucleotidase SurE-like isoform X2 [Capsicum annuum]
Caz01g03420	10.258	13.7969	13.0344	5.28195	4.71133	5.67176	up	--	PREDICTED: serine/threonine-protein kinase RIO1-like [Capsicum annuum]
Caz10g20000	2.02907	2.18594	3.39263	1.24778	1.07876	1.17191	up	Regulator of telomere elongation helicase 1 homolog OS=Arabidopsis thaliana OX=3702 GN=RTEL1 PE=3 SV=1	PREDICTED: Fanconi anemia group J protein homolog isoform X2 [Capsicum annuum]
Caz08g21210	63.4894	71.9723	53.7054	95.75	107.758	121.327	down	Stress enhanced protein 1, chloroplastic OS=Arabidopsis thaliana OX=3702 GN=SEP1 PE=2 SV=1	PREDICTED: stress enhanced protein 1, chloroplastic [Capsicum annuum]
Caz12g01710	0.949671	1.29946	1.38651	0.133158	0.450482	0.400598	up	Cytochrome P450 82A4 OS=Glycine max OX=3847 GN=CYP82A4 PE=2 SV=1	hypothetical protein T459_31541 [Capsicum annuum]
Caz07g24630	7.62428	7.76854	6.78761	16.0809	13.1258	12.0244	down	Chaperone protein dnaJ 11, chloroplastic OS=Arabidopsis thaliana OX=3702 GN=ATJ11 PE=1 SV=2	PREDICTED: chaperone protein dnaJ 11, chloroplastic [Capsicum annuum]
Caz01g10150	102.871	81.6763	80.6606	181.674	143.086	145.644	down	--	PREDICTED: uncharacterized protein LOC107870041 [Capsicum annuum]
Caz02g27750	0.992445	2.22871	0.475091	0.041417	0.286276	0.218926	up	--	hypothetical protein FXO37_07183 [Capsicum annuum]
Caz03g16570	1.78421	2.66621	2.37696	0.449742	0.662066	0.499736	up	--	PREDICTED: uncharacterized protein LOC107855940 [Capsicum annuum]
Caz05g15430	15.2955	21.5756	20.4	23.8521	26.0158	26.6963	down	--	PREDICTED: uncharacterized protein LOC107854143 isoform X1 [Capsicum annuum]
Caz11g15210	9.04066	13.8794	5.90422	1.48556	2.24299	2.08851	up	--	PREDICTED: uncharacterized protein LOC107848227 [Capsicum annuum]
Caz09g15900	20.2458	5.44097	10.0965	64.0791	21.8275	26.7702	down	Auxin-responsive protein SAUR50 OS=Arabidopsis thaliana OX=3702 GN=SAUR50 PE=1 SV=1	PREDICTED: auxin-responsive protein SAUR71-like [Capsicum annuum]
Caz04g01520	3.46553	3.70411	6.82162	6.03489	13.4685	14.309	down	Receptor protein kinase CLAVATA1 OS=Arabidopsis thaliana OX=3702 GN=CLV1 PE=1 SV=3	PREDICTED: receptor protein kinase CLAVATA1 [Capsicum annuum]
Caz09g17450	54.2994	52.1557	57.0188	77.5709	64.6217	64.2412	down	--	PREDICTED: uncharacterized protein LOC107842952 isoform X1 [Capsicum annuum]
Caz03g10860	28.3075	33.1378	32.0487	44.4064	46.9651	47.7317	down	--	putative FAS-associated factor 2-like [Capsicum annuum]
Caz11g05350	1.87564	2.72632	4.83773	0.939752	0.933574	0.991684	up	Putative disease resistance RPP13-like protein 1 OS=Arabidopsis thaliana OX=3702 GN=RPPL1 PE=3 SV=1	hypothetical protein T459_28360 [Capsicum annuum]
Caz05g18390	1.85105	1.68999	1.97193	3.18347	3.48262	3.28071	down	Beta-glucuronosyltransferase GlcAT14A OS=Arabidopsis thaliana OX=3702 GN=GLCAT14A PE=2 SV=1	PREDICTED: beta-glucuronosyltransferase GlcAT14B-like [Capsicum annuum]
Caz11g21470	1.74612	1.67264	1.97307	0.608367	0.678126	0.93523	up	Putative late blight resistance protein homolog R1B-16 OS=Solanum demissum OX=50514 GN=R1B-16 PE=3 SV=1	PREDICTED: putative late blight resistance protein homolog R1B-16 [Capsicum annuum]
Caz01g10600	96.307	99.5747	121.102	64.9626	44.495	44.4413	up	Ubiquinol oxidase 1, mitochondrial OS=Nicotiana tabacum OX=4097 GN=AOX1 PE=1 SV=1	PREDICTED: ubiquinol oxidase 2, mitochondrial [Capsicum annuum]
Caz04g09760	37.2703	33.2023	26.9185	45.0816	93.2375	94.3334	down	--	PREDICTED: uncharacterized protein At4g22758-like [Capsicum annuum]
Caz01g29040	6.17021	5.67234	7.58493	13.1724	8.99969	9.42404	down	Triacylglycerol lipase OBL1 OS=Ricinus communis OX=3988 GN=OBL1 PE=1 SV=1	PREDICTED: lipase-like isoform X1 [Capsicum annuum]
Caz05g13270	14.4277	16.4965	5.92157	2.54985	2.57962	2.5764	up	--	PREDICTED: uncharacterized protein LOC107843504 [Capsicum annuum]
Caz09g11360	33.4074	26.632	19.9309	36.827	39.3969	38.9933	down	--	PREDICTED: uncharacterized protein LOC107842511 isoform X1 [Capsicum annuum]
Caz12g22910	19.0877	25.2963	13.3294	6.54711	6.24055	6.11357	up	--	PREDICTED: uncharacterized protein LOC107851016 [Capsicum annuum]
Caz03g05440	0.943636	0.318743	1.32934	1.29367	5.85387	5.26291	down	--	hypothetical protein CQW23_11721 [Capsicum baccatum]
Caz03g28770	6.06574	9.63935	2.86357	0.727707	0.8884	0.819404	up	Protein KINESIN LIGHT CHAIN-RELATED 3 OS=Arabidopsis thaliana OX=3702 GN=KLCR3 PE=2 SV=1	PREDICTED: uncharacterized protein LOC107863858 [Capsicum annuum]
Caz06g00620	77.1271	79.1486	37.4209	26.6144	28.8968	24.5233	up	Outer envelope membrane protein 7 OS=Arabidopsis thaliana OX=3702 GN=OEP7 PE=1 SV=1	PREDICTED: outer envelope membrane protein 7-like [Capsicum annuum]
Caz01g09720	1.16639	1.21953	1.78899	0.515424	0.377271	0.322222	up	Protein SENSITIVE TO UV 2 OS=Arabidopsis thaliana OX=3702 GN=SUV2 PE=1 SV=1	putative disease resistance protein RGA2-like [Capsicum annuum]
Caz11g01220	7.77254	10.9118	5.69608	1.90374	3.62829	4.63415	up	Protein disulfide isomerase-like 1-4 OS=Arabidopsis thaliana OX=3702 GN=PDIL1-4 PE=1 SV=1	PREDICTED: protein disulfide isomerase-like 1-4 [Capsicum annuum]
Caz10g10430	2.00257	3.07503	1.82759	0.422429	0.627933	0.552015	up	Kinesin-like protein KIN-5B OS=Arabidopsis thaliana OX=3702 GN=KIN5B PE=2 SV=1	PREDICTED: 125 kDa kinesin-related protein [Capsicum annuum]
Caz10g09850	12.7329	17.7824	7.92527	2.59829	3.11975	3.09628	up	--	PREDICTED: NHP2-like protein 1 [Capsicum annuum]
Caz07g04470	37.0107	37.9965	34.2773	41.4107	52.8008	56.6143	down	Probable anion transporter 6, chloroplastic OS=Arabidopsis thaliana OX=3702 GN=ANTR6 PE=2 SV=1	PREDICTED: probable anion transporter 6, chloroplastic [Capsicum annuum]
Caz01g10750	4.72561	6.28969	5.45985	1.77299	2.88113	2.76035	up	--	PREDICTED: uncharacterized protein LOC107870123 [Capsicum annuum]
Caz04g00630	17.3171	27.0305	13.5092	5.16471	8.70742	7.94813	up	F-box/kelch-repeat protein At5g42350 OS=Arabidopsis thaliana OX=3702 GN=At5g42350 PE=2 SV=1	PREDICTED: F-box/kelch-repeat protein At5g42350-like [Capsicum annuum]
Caz04g11560	4.61773	6.19813	2.67337	0.48715	1.42367	0.89311	up	--	PREDICTED: uncharacterized protein LOC107855575 [Capsicum annuum]
Caz05g01930	45.32	29.54	28.9959	59.6861	88.2484	83.1187	down	--	PREDICTED: uncharacterized protein LOC107870062 [Capsicum annuum]
Caz08g14030	10.112	9.19655	10.5492	3.27928	4.32297	4.87474	up	Scarecrow-like protein 14 OS=Arabidopsis thaliana OX=3702 GN=SCL14 PE=1 SV=2	PREDICTED: scarecrow-like protein 14 isoform X1 [Capsicum annuum]
Caz04g08390	55.0765	24.2994	43.7133	135.751	96.577	99.7752	down	DnaJ protein ERDJ3B OS=Arabidopsis thaliana OX=3702 GN=ERDJ3B PE=1 SV=1	PREDICTED: chaperone protein DnaJ [Capsicum annuum]
Caz05g09710	0.732773	0.983093	1.25768	0.202703	0.142072	0.356205	up	Pentatricopeptide repeat-containing protein At2g02750 OS=Arabidopsis thaliana OX=3702 GN=PCMP-E22 PE=2 SV=2	Pentatricopeptide repeat-containing protein [Capsicum annuum]
Caz08g01330	2.16199	0.541257	1.32725	13.4083	20.2297	20.5782	down	Loganic acid O-methyltransferase OS=Catharanthus roseus OX=4058 GN=LAMT PE=1 SV=1	PREDICTED: probable S-adenosylmethionine-dependent methyltransferase At5g38100 [Capsicum annuum]
Caz12g17950	14.4204	14.5241	5.32115	3.76042	4.01898	3.98669	up	Guanylate kinase 2, chloroplastic/mitochondrial OS=Oryza sativa subsp. japonica OX=39947 GN=V2 PE=1 SV=1	Guanylate kinase 3, chloroplastic [Capsicum annuum]
Caz06g25870	8.30874	9.26863	6.90904	4.72872	4.56387	4.03656	up	DExH-box ATP-dependent RNA helicase DExH11 OS=Arabidopsis thaliana OX=3702 GN=SKI2 PE=1 SV=1	PREDICTED: DExH-box ATP-dependent RNA helicase DExH11 [Capsicum annuum]
Caz06g21970	4.33514	4.57164	2.95476	1.61769	1.75008	1.86542	up	Peptide-N4-(N-acetyl-beta-glucosaminyl)asparagine amidase A OS=Prunus dulcis OX=3755 PE=1 SV=2	PREDICTED: peptide-N4-(N-acetyl-beta-glucosaminyl)asparagine amidase A-like [Capsicum annuum]
Caz07g07290	1.29053	1.46776	2.17797	2.78754	2.54474	2.7517	down	Probable protein phosphatase 2C 6 OS=Oryza sativa subsp. japonica OX=39947 GN=PP2C06 PE=1 SV=1	PREDICTED: probable protein phosphatase 2C 50 isoform X2 [Capsicum annuum]
Caz08g13890	9.00389	7.42667	6.51304	17.6488	14.5877	16.1835	down	Probable protein phosphatase 2C 73 OS=Arabidopsis thaliana OX=3702 GN=PPC6-7 PE=2 SV=1	PREDICTED: probable protein phosphatase 2C 34 [Capsicum annuum]
Caz11g05140	0.302878	0.113082	0.173858	7.3264	1.04979	1.65415	down	Agmatine hydroxycinnamoyltransferase 1 OS=Oryza sativa subsp. japonica OX=39947 GN=AHT1 PE=1 SV=1	PREDICTED: agmatine coumaroyltransferase-2-like [Capsicum annuum]
Caz05g08930	26.577	26.3117	35.5636	46.0264	37.1839	38.6464	down	Mitogen-activated protein kinase 9 OS=Arabidopsis thaliana OX=3702 GN=MPK9 PE=2 SV=2	PREDICTED: mitogen-activated protein kinase 17-like isoform X1 [Capsicum annuum]
Caz02g24600	4.00453	4.64018	1.65604	0.997275	0.88023	1.07311	up	Probable polyamine transporter At3g13620 OS=Arabidopsis thaliana OX=3702 GN=At3g13620 PE=2 SV=1	PREDICTED: probable polyamine transporter At3g13620 isoform X1 [Capsicum annuum]
Caz04g07420	3.5466	4.13611	2.52214	1.25089	1.87462	1.49818	up	Pentatricopeptide repeat-containing protein At4g13650 OS=Arabidopsis thaliana OX=3702 GN=PCMP-H42 PE=2 SV=2	PREDICTED: putative pentatricopeptide repeat-containing protein At5g52630 [Capsicum annuum]
Caz03g13580	7.31216	8.99161	9.67282	5.21911	4.24023	3.83819	up	Protein virilizer homolog OS=Arabidopsis thaliana OX=3702 GN=VIR PE=1 SV=1	putative ATP-dependent RNA helicase DHX36-like isoform X1 [Capsicum annuum]
Caz03g37800	0.182145	0.284575	0.599594	0.818131	1.7047	1.0366	down	--	hypothetical protein FXO38_09134 [Capsicum annuum]
Caz04g08620	124.934	152.713	112	72.9539	66.7602	60.3408	up	40S ribosomal protein S21 OS=Oryza sativa subsp. japonica OX=39947 GN=RPS21 PE=3 SV=1	PREDICTED: 40S ribosomal protein S21-like [Capsicum annuum]
Caz04g17380	8.72798	10.2173	10.0312	4.23155	5.68233	6.08084	up	Zinc finger CCCH domain-containing protein 41 OS=Arabidopsis thaliana OX=3702 GN=At3g27700 PE=1 SV=1	PREDICTED: zinc finger CCCH domain-containing protein 41-like [Capsicum annuum]
Caz08g18960	17.3067	16.9488	10.6733	34.6591	22.5413	25.7468	down	Gamma-glutamyl peptidase 5 OS=Arabidopsis thaliana OX=3702 GN=GGP5 PE=2 SV=1	PREDICTED: gamma-glutamyl peptidase 5-like [Capsicum annuum]
Caz12g20190	59.7872	60.5418	37.1489	59.2809	123.569	138.788	down	Copper transport protein CCH OS=Arabidopsis thaliana OX=3702 GN=CCH PE=1 SV=1	Copper transport protein CCH, partial [Capsicum annuum]
Caz04g02950	217.434	298.77	434.324	96.2098	63.8788	76.7462	up	--	PREDICTED: uncharacterized protein LOC107866988 [Capsicum annuum]
Caz02g11350	4.26487	4.21551	5.36932	1.112	1.20154	1.21818	up	Protection of telomeres protein 1b OS=Arabidopsis thaliana OX=3702 GN=POT1B PE=1 SV=1	PREDICTED: protection of telomeres protein 1b-like isoform X1 [Capsicum annuum]
Caz04g22160	5.82831	6.65608	5.99119	9.46477	9.50132	11.1456	down	Tyrosyl-DNA phosphodiesterase 1 OS=Arabidopsis thaliana OX=3702 GN=TDP1 PE=1 SV=1	PREDICTED: tyrosyl-DNA phosphodiesterase 1 isoform X1 [Capsicum annuum]
Caz03g14140	1.27991	2.43073	2.1137	0.453923	0.265904	0.45757	up	Putative pentatricopeptide repeat-containing protein At2g01510 OS=Arabidopsis thaliana OX=3702 GN=PCMP-H36 PE=3 SV=1	putative pentatricopeptide repeat-containing protein [Capsicum annuum]
Caz05g00240	5.26302	4.29164	15.6729	11.7266	21.1714	33.6598	down	--	unnamed protein product [Prunus armeniaca]
Caz10g20530	22.8484	20.2157	31.9034	40.8213	40.6775	44.8567	down	Zinc finger CCCH domain-containing protein 30 OS=Arabidopsis thaliana OX=3702 GN=At2g41900 PE=1 SV=2	PREDICTED: zinc finger CCCH domain-containing protein 30-like isoform X1 [Capsicum annuum]
Caz03g15860	4.14384	6.87704	4.14381	1.15936	1.97283	2.11661	up	26S proteasome regulatory subunit 6A homolog OS=Solanum lycopersicum OX=4081 GN=TBP1 PE=2 SV=1	4-coumarate:CoA ligase 3 [Capsicum annuum]
Caz08g04060	78.2852	84.6612	80.4458	45.9629	35.7919	36.2955	up	Importin subunit alpha-1 OS=Arabidopsis thaliana OX=3702 GN=IMPA1 PE=1 SV=2	PREDICTED: importin subunit alpha-2-like [Capsicum annuum]
Caz12g16620	33.142	33.163	29.3514	36.3942	42.8952	45.5046	down	AP-1 complex subunit sigma-1 OS=Arabidopsis thaliana OX=3702 GN=AAP19-1 PE=1 SV=1	PREDICTED: AP-1 complex subunit sigma-1 [Capsicum annuum]
Caz02g27260	1.39844	1.19222	1.33936	0.3644	0.159452	0.449399	up	--	PREDICTED: uncharacterized protein LOC107860307 [Capsicum annuum]
Caz07g19360	56.88	59.7485	50.8869	92.6708	72.6658	76.4705	down	--	PREDICTED: uncharacterized protein LOC107878508 [Capsicum annuum]
Caz07g16010	3.52459	6.3223	1.70293	0.380129	0.418216	0.34669	up	--	PREDICTED: H/ACA ribonucleoprotein complex non-core subunit NAF1-like isoform X1 [Capsicum annuum]
Caz01g20290	14.0059	12.9776	12.5648	14.2515	21.2575	23.3367	down	Vesicle transport protein GOT1 OS=Arabidopsis thaliana OX=3702 GN=GOT1 PE=1 SV=1	Vesicle transport protein GOT1B [Capsicum baccatum]
Caz08g00900	0.056266	0.22359	0.134321	1.91081	0.671372	0.810323	down	Glutamate decarboxylase OS=Petunia hybrida OX=4102 GN=GAD PE=1 SV=1	Glutamate decarboxylase 1 [Capsicum annuum]
Caz10g05500	22.7352	31.7901	27.5217	13.2248	13.7387	15.6634	up	Cardiolipin synthase (CMP-forming), mitochondrial OS=Arabidopsis thaliana OX=3702 GN=CLS PE=1 SV=1	PREDICTED: cardiolipin synthase (CMP-forming), mitochondrial [Capsicum annuum]
Caz04g08250	14.0602	17.2025	19.6414	8.29392	7.7475	7.79003	up	ATPase family AAA domain-containing protein At1g05910 OS=Arabidopsis thaliana OX=3702 GN=At1g05910 PE=2 SV=1	PREDICTED: ATPase family AAA domain-containing protein At1g05910 isoform X1 [Capsicum annuum]
Caz03g12310	3.96765	3.82349	2.51789	0.840527	1.02203	1.19419	up	--	PREDICTED: deoxycytidylate deaminase isoform X2 [Capsicum annuum]
Caz02g03470	1.66278	2.54694	1.38384	0.396303	0.617553	0.723608	up	ATP-dependent DNA helicase DDM1 OS=Arabidopsis thaliana OX=3702 GN=DDM1 PE=1 SV=1	PREDICTED: ATP-dependent DNA helicase DDM1-like [Capsicum annuum]
Caz06g05560	8.97673	12.0226	7.5445	2.85255	1.58698	1.92512	up	Proteinaceous RNase P 3 OS=Arabidopsis thaliana OX=3702 GN=PRORP3 PE=1 SV=1	PREDICTED: proteinaceous RNase P 2-like [Capsicum annuum]
Caz05g01420	18.3408	21.3146	17.7945	10.6707	7.37307	7.27722	up	Nuclear pore complex protein NUP93A OS=Arabidopsis thaliana OX=3702 GN=NUP93A PE=1 SV=2	Nuclear pore complex protein NUP93B [Capsicum chinense]
Caz07g09020	86.4063	61.4169	77.2791	184.652	177.482	180.098	down	Probable chlorophyll(ide) b reductase NYC1, chloroplastic OS=Oryza sativa subsp. japonica OX=39947 GN=NYC1 PE=1 SV=1	PREDICTED: probable chlorophyll(ide) b reductase NYC1, chloroplastic isoform X1 [Capsicum annuum]
Caz06g11260	1.65659	1.83381	0.907769	0.285233	0.357306	0.312313	up	Pentatricopeptide repeat-containing protein At1g07740, mitochondrial OS=Arabidopsis thaliana OX=3702 GN=At1g07740 PE=2 SV=1	PREDICTED: pentatricopeptide repeat-containing protein At1g07740, mitochondrial-like [Capsicum annuum]
Caz07g04840	52.6027	45.3378	99.9414	58.0443	266.946	267.822	down	Defensin-like protein P322 OS=Solanum tuberosum OX=4113 PE=2 SV=1	Defensin-like protein [Capsicum annuum]
Caz09g03650	2.92365	3.14438	1.80056	0.951718	1.10861	1.52925	up	Putative late blight resistance protein homolog R1B-16 OS=Solanum demissum OX=50514 GN=R1B-16 PE=3 SV=1	putative polygalacturonase QRT2-like [Capsicum annuum]
Caz08g23970	1.28286	1.66576	1.04445	0.411134	0.262715	0.585952	up	Purple acid phosphatase 2 OS=Ipomoea batatas OX=4120 GN=PAP2 PE=1 SV=1	PREDICTED: purple acid phosphatase 2-like [Capsicum annuum]
Caz01g10270	111.069	83.6989	80.9079	212.714	202.475	216.62	down	Ubiquitin-fold modifier 1 OS=Arabidopsis thaliana OX=3702 GN=At1g77710 PE=1 SV=1	PREDICTED: ubiquitin-fold modifier 1 [Capsicum annuum]
Caz02g27490	17.2527	24.4917	11.1575	5.01907	4.29723	5.05907	up	--	PREDICTED: 50S ribosomal protein L25 [Capsicum annuum]
Caz06g14000	2.75308	2.57181	4.71837	3.9412	8.04105	8.63526	down	--	PREDICTED: uncharacterized protein LOC107876061 [Capsicum annuum]
Caz06g22280	3.72032	5.01053	5.08267	6.0166	7.10543	7.67107	down	RING-H2 finger protein ATL72 OS=Arabidopsis thaliana OX=3702 GN=ATL72 PE=2 SV=1	RING-H2 finger protein ATL72 [Capsicum annuum]
Caz02g17920	10.0176	13.097	8.30473	4.0912	3.50916	3.49325	up	Protein NUCLEAR FUSION DEFECTIVE 5, mitochondrial OS=Arabidopsis thaliana OX=3702 GN=NFD5 PE=2 SV=1	PREDICTED: uncharacterized protein LOC107854098 [Capsicum annuum]
Caz08g23350	13.8468	11.7104	13.101	31.046	27.1225	29.6172	down	--	PREDICTED: uncharacterized protein LOC107840412 [Capsicum annuum]
Caz12g00220	3.20308	4.44755	3.24482	1.39975	0.817116	0.308432	up	Calpain-type cysteine protease DEK1 OS=Arabidopsis thaliana OX=3702 GN=DEK1 PE=1 SV=1	PREDICTED: calpain-type cysteine protease DEK1-like [Capsicum annuum]
Caz03g10980	4.2116	5.09505	4.3781	2.24403	2.34057	2.69877	up	Pentatricopeptide repeat-containing protein At1g80550, mitochondrial OS=Arabidopsis thaliana OX=3702 GN=At1g80550 PE=1 SV=1	Pentatricopeptide repeat-containing protein, mitochondrial [Capsicum annuum]
Caz05g18810	110.297	143.267	67.9793	50.5827	44.6636	48.0958	up	60S ribosomal protein L13a-4 OS=Arabidopsis thaliana OX=3702 GN=RPL13AD PE=2 SV=1	60S ribosomal protein L13a-4 [Capsicum annuum]
Caz03g09440	17.1756	32.2157	14.4258	8.93557	8.08415	9.68824	up	--	PREDICTED: NAC domain-containing protein 78-like [Capsicum annuum]
Caz07g24320	8.85928	9.08308	11.4616	15.3925	14.5045	14.6696	down	Probable methyltransferase PMT4 OS=Arabidopsis thaliana OX=3702 GN=At1g13860 PE=2 SV=2	PREDICTED: probable methyltransferase PMT5 isoform X1 [Capsicum annuum]
Caz05g00470	300.06	142.718	191.816	595.177	451.784	469.325	down	--	putative DNA-directed RNA polymerase V subunit 5A-like [Capsicum annuum]
Caz04g05420	41.7086	36.533	59.2602	50.8727	79.3008	87.3591	down	--	PREDICTED: uncharacterized protein LOC107867181 [Capsicum annuum]
Caz09g13520	2.29107	1.92651	1.28806	3.25685	3.13129	2.86665	down	Receptor-like protein kinase ANXUR1 OS=Arabidopsis thaliana OX=3702 GN=ANX1 PE=1 SV=1	PREDICTED: receptor-like protein kinase ANXUR1 [Capsicum annuum]
Caz08g14250	417.116	370.546	220.505	471.913	628.416	630.233	down	Calreticulin OS=Nicotiana plumbaginifolia OX=4092 GN=CAL1 PE=2 SV=1	PREDICTED: calreticulin [Capsicum annuum]
Caz04g07240	43.2631	43.5492	45.1762	48.8892	65.1831	71.9028	down	--	PREDICTED: probable E3 ubiquitin-protein ligase RNF217 [Capsicum annuum]
Caz05g17190	16.8909	21.155	9.21023	3.96842	6.07134	6.99983	up	--	PREDICTED: macro domain-containing protein VPA0103 isoform X1 [Capsicum annuum]
Caz03g05870	28.4437	43.3453	21.9541	9.17169	7.26673	7.81389	up	--	PREDICTED: COBW domain-containing protein 1 [Capsicum annuum]
Caz07g25090	46.8493	54.2794	56.4558	62.1631	77.6365	75.5766	down	COP9 signalosome complex subunit 6a OS=Arabidopsis thaliana OX=3702 GN=CSN6A PE=1 SV=2	PREDICTED: COP9 signalosome complex subunit 6a-like [Capsicum annuum]
Caz08g16740	9.55753	14.6726	6.59301	1.45414	2.09363	2.1219	up	Ribosome biogenesis protein BOP1 homolog OS=Arabidopsis thaliana OX=3702 GN=BOP1 PE=1 SV=1	putative ATP phosphoribosyltransferase-like [Capsicum annuum]
Caz03g16500	2.08255	1.41913	0.767856	1.69312	10.7675	12.0122	down	Heavy metal-associated isoprenylated plant protein 9 OS=Arabidopsis thaliana OX=3702 GN=HIPP09 PE=2 SV=1	PREDICTED: heavy metal-associated isoprenylated plant protein 3-like [Capsicum annuum]
Caz01g30340	10.5136	9.51972	9.44823	13.0002	14.1366	15.649	down	B3 domain-containing protein REM16 OS=Arabidopsis thaliana OX=3702 GN=REM16 PE=2 SV=1	PREDICTED: B3 domain-containing protein Os04g0386900-like [Capsicum annuum]
Caz02g21950	2.83661	3.38682	5.18994	4.34471	10.302	10.0554	down	--	--
Caz05g19270	117.746	104.812	115.74	145.745	183.791	189.033	down	Ras-related protein RABD2a OS=Arabidopsis thaliana OX=3702 GN=RABD2A PE=1 SV=3	Ras-related protein RABD2a [Capsicum baccatum]
Caz09g21860	15.3692	23.8216	12.6432	7.00539	8.23665	6.94602	up	Delta(14)-sterol reductase OS=Arabidopsis thaliana OX=3702 GN=FK PE=1 SV=2	PREDICTED: delta(14)-sterol reductase isoform X1 [Capsicum annuum]
Caz11g10870	98.896	99.9707	110.994	145.848	137.437	141.36	down	Probable WRKY transcription factor 75 OS=Arabidopsis thaliana OX=3702 GN=WRKY75 PE=1 SV=1	PREDICTED: probable WRKY transcription factor 75 [Capsicum annuum]
Caz03g24590	26.8443	15.4421	36.3089	44.329	53.9867	58.8283	down	Serine/threonine-protein kinase AtPK2/AtPK19 OS=Arabidopsis thaliana OX=3702 GN=ATPK2 PE=1 SV=2	PREDICTED: serine/threonine-protein kinase AtPK2/AtPK19-like [Capsicum annuum]
Caz03g40020	57.5025	16.8279	21.0984	517.729	430.539	458.405	down	UDP-glucuronate 4-epimerase 6 OS=Arabidopsis thaliana OX=3702 GN=GAE6 PE=1 SV=1	UDP-glucuronate 4-epimerase 6 [Capsicum annuum]
Caz11g23460	35.4754	30.5537	25.1623	32.8946	45.5756	41.1988	down	Nudix hydrolase 25 OS=Arabidopsis thaliana OX=3702 GN=NUDT25 PE=1 SV=1	PREDICTED: nudix hydrolase 25 [Capsicum annuum]
Caz05g19410	2.08404	3.08657	2.70267	0.295942	0.821894	0.930441	up	Putative late blight resistance protein homolog R1A-10 OS=Solanum demissum OX=50514 GN=R1A-10 PE=3 SV=1	hypothetical protein BC332_14106 [Capsicum chinense]
Caz05g02190	3.2976	2.82581	3.62118	3.90365	4.80821	4.54737	down	--	PREDICTED: uncharacterized protein LOC107870087 isoform X1 [Capsicum annuum]
Caz05g06920	47.5394	34.1999	34.5769	47.7821	58.7198	61.7698	down	Uncharacterized protein At3g23325 OS=Arabidopsis thaliana OX=3702 GN=At3g23325 PE=3 SV=1	hypothetical protein FXO37_10395 [Capsicum annuum]
Caz03g33610	13.1799	19.4484	11.9827	4.4484	4.53482	4.94473	up	DEAD-box ATP-dependent RNA helicase 39 OS=Arabidopsis thaliana OX=3702 GN=RH39 PE=2 SV=2	DEAD-box ATP-dependent RNA helicase 39 [Capsicum annuum]
Caz04g12250	6.61502	9.03114	5.23191	2.56492	3.7132	2.44983	up	--	PREDICTED: uncharacterized protein LOC107867635 [Capsicum annuum]
Caz11g04860	3.99665	4.27121	3.58003	2.11137	2.00929	2.28865	up	--	PREDICTED: uncharacterized protein LOC107847823 isoform X1 [Capsicum annuum]
Caz10g19890	4.0671	2.86959	0.989251	5.84775	6.19836	7.32362	down	--	PREDICTED: haloacid dehalogenase-like hydrolase domain-containing protein 3 [Capsicum annuum]
Caz01g29710	3.46113	1.17156	1.15671	2.94212	29.2295	34.1497	down	--	PREDICTED: uncharacterized protein LOC107860136 [Capsicum annuum]
Caz03g34870	12.9222	13.6024	8.38399	1.56324	5.24965	5.95903	up	Deacetoxyvindoline 4-hydroxylase OS=Catharanthus roseus OX=4058 GN=D4H PE=1 SV=2	PREDICTED: deacetoxyvindoline 4-hydroxylase-like [Capsicum annuum]
Caz02g26820	22.5588	30.5249	57.0442	50.3171	65.2546	61.5352	down	CBS domain-containing protein CBSX1, chloroplastic OS=Arabidopsis thaliana OX=3702 GN=CBSX1 PE=1 SV=2	PREDICTED: CBS domain-containing protein CBSX1, chloroplastic-like [Capsicum annuum]
Caz02g25230	24.2558	15.4689	25.8036	26.468	38.71	40.4081	down	Transcription factor GTE7 OS=Arabidopsis thaliana OX=3702 GN=GTE7 PE=2 SV=1	PREDICTED: transcription factor GTE7-like isoform X1 [Capsicum annuum]
Caz03g11740	71.2157	97.1146	108.235	26.1357	47.0135	46.6039	up	Cytochrome P450 71A4 OS=Solanum melongena OX=4111 GN=CYP71A4 PE=2 SV=1	Cytochrome P450 71A6 [Capsicum annuum]
Caz07g10980	34.0862	37.3361	29.1492	35.1898	46.9736	48.9072	down	Uncharacterized oxidoreductase At1g06690, chloroplastic OS=Arabidopsis thaliana OX=3702 GN=At1g06690 PE=1 SV=1	PREDICTED: uncharacterized oxidoreductase At1g06690, chloroplastic [Capsicum annuum]
Caz05g06090	19.6699	25.9167	15.5447	7.19906	6.00019	5.20964	up	--	PREDICTED: 50S ribosomal protein L9 [Capsicum annuum]
Caz10g08780	12.5498	2.94859	8.88831	24.4332	35.9467	43.9937	down	Non-specific lipid-transfer protein 2 OS=Solanum lycopersicum OX=4081 GN=LE16 PE=2 SV=1	Non-specific lipid-transfer protein 1 [Capsicum baccatum]
Caz10g15380	1.06434	1.40426	0.652819	0.205361	0.186203	0.212021	up	Cytochrome P450 76A2 OS=Solanum melongena OX=4111 GN=CYP76A2 PE=2 SV=1	PREDICTED: cytochrome P450 76A2-like [Capsicum annuum]
Caz05g05130	1.07345	0.976746	1.46689	1.38851	3.4081	3.67987	down	Alpha-glucosidase OS=Spinacia oleracea OX=3562 PE=1 SV=1	Alpha-glucosidase [Capsicum annuum]
Caz12g22590	16.4852	88.4736	15.3347	2.92286	5.4594	8.29258	up	Endoribonuclease Dicer homolog 2 OS=Arabidopsis thaliana OX=3702 GN=At3g03300 PE=1 SV=2	Endoribonuclease Dicer -like protein 2 [Capsicum annuum]
Caz06g21570	1.5594	1.62744	2.02719	0.512892	0.202438	0.038687	up	Anaphase-promoting complex subunit 1 OS=Arabidopsis thaliana OX=3702 GN=APC1 PE=2 SV=1	PREDICTED: anaphase-promoting complex subunit 1 isoform X2 [Capsicum annuum]
Caz09g19840	2.63159	4.08644	1.04792	0.645968	0.52737	0.591765	up	Serine carboxypeptidase-like 50 OS=Arabidopsis thaliana OX=3702 GN=SCPL50 PE=2 SV=1	Serine carboxypeptidase-like 50 [Capsicum annuum]
Caz12g26970	1.76199	3.20312	1.10597	0.324422	0.444673	0.519171	up	--	PREDICTED: uncharacterized protein LOC107850398 isoform X2 [Capsicum annuum]
Caz04g23780	9.81667	15.954	7.14753	4.48292	3.28739	3.10358	up	Acylamino-acid-releasing enzyme OS=Arabidopsis thaliana OX=3702 GN=AARE PE=1 SV=1	putative acylamino-acid-releasing enzyme-like isoform X2 [Capsicum annuum]
Caz03g37490	11.5562	11.7688	15.1328	13.7837	16.2893	19.0223	down	Protein BLISTER OS=Arabidopsis thaliana OX=3702 GN=BLI PE=1 SV=1	PREDICTED: uncharacterized protein LOC107864535 [Capsicum annuum]
Caz11g00830	81.559	121.65	59.621	21.1944	46.96	48.9033	up	Elongation factor 1-alpha OS=Solanum lycopersicum OX=4081 PE=2 SV=1	PREDICTED: elongation factor 1-alpha-like [Capsicum annuum]
Caz08g03170	1.19331	1.33403	1.47895	0.254756	0.595617	0.495839	up	--	hypothetical protein CQW23_19158 [Capsicum baccatum]
Caz08g00730	6.66371	5.8797	5.59988	12.7927	9.12791	8.63244	down	Uncharacterized protein At4g14100 OS=Arabidopsis thaliana OX=3702 GN=At4g14100 PE=2 SV=1	PREDICTED: uncharacterized protein At4g14100-like [Capsicum annuum]
Caz07g05340	5.21806	5.60736	5.30286	1.67312	3.2194	3.2697	up	Rab GTPase-activating protein 22 OS=Arabidopsis thaliana OX=3702 GN=RABGAP22 PE=1 SV=1	PREDICTED: TBC1 domain family member 17-like isoform X2 [Capsicum annuum]
Caz02g17340	3.70473	3.19964	5.37515	0.374294	1.88904	1.77971	up	Calmodulin-binding protein 60 B OS=Arabidopsis thaliana OX=3702 GN=CBP60B PE=2 SV=1	Calmodulin-binding protein 60 C [Capsicum annuum]
Caz07g14020	17.335	38.3795	6.2623	0.657542	1.95595	1.52975	up	Transcription factor MYB101 OS=Arabidopsis thaliana OX=3702 GN=MYB101 PE=1 SV=1	PREDICTED: myb-related protein 306-like [Capsicum annuum]
Caz12g25940	25.3796	17.9066	9.32446	30.7284	36.7138	37.3682	down	Uncharacterized oxidoreductase At4g09670 OS=Arabidopsis thaliana OX=3702 GN=At4g09670 PE=1 SV=1	PREDICTED: uncharacterized oxidoreductase At4g09670-like [Capsicum annuum]
Caz07g00210	0.942333	0.822006	1.86057	6.86714	9.11548	10.5277	down	--	thionin 3 [Capsicum annuum]
Caz07g11950	7.93925	8.30149	6.87878	4.14317	4.24912	3.45377	up	Glucose-6-phosphate 1-dehydrogenase, chloroplastic OS=Solanum tuberosum OX=4113 PE=1 SV=1	PREDICTED: glucose-6-phosphate 1-dehydrogenase, chloroplastic [Capsicum annuum]
Caz09g04250	30.5706	4.99989	23.1886	64.5065	45.3434	50.8994	down	Heat stress transcription factor C-1 OS=Arabidopsis thaliana OX=3702 GN=HSFC1 PE=1 SV=1	PREDICTED: heat stress transcription factor C-1 [Capsicum annuum]
Caz08g24900	12.0384	10.0403	6.23117	15.494	22.289	24.4624	down	--	PREDICTED: uncharacterized protein LOC107840522 [Capsicum annuum]
Caz09g08680	1.40901	1.54737	1.74881	2.7034	3.37015	4.56897	down	Probable LRR receptor-like serine/threonine-protein kinase At1g53440 OS=Arabidopsis thaliana OX=3702 GN=At1g53440 PE=2 SV=2	putative LRR receptor-like serine/threonine-protein kinase [Capsicum chinense]
Caz05g17630	13.8332	20.3029	14.6208	18.7031	26.7835	28.4563	down	Protein disulfide-isomerase OS=Datisca glomerata OX=34297 GN=PDI PE=2 SV=1	Protein disulfide-isomerase [Capsicum chinense]
Caz03g17540	13.7453	11.5996	13.4212	20.547	20.9393	20.9217	down	--	PREDICTED: putative aminoacrylate hydrolase RutD [Capsicum annuum]
Caz09g05760	34.2017	36.8342	36.8595	48.6141	47.943	48.8651	down	Polyamine oxidase 2 OS=Arabidopsis thaliana OX=3702 GN=PAO2 PE=1 SV=1	putative polyamine oxidase 2 [Capsicum chinense]
Caz04g07950	5.18171	5.85313	7.39805	2.8555	2.7258	2.6512	up	Double-stranded RNA-binding protein 1 OS=Arabidopsis thaliana OX=3702 GN=DRB1 PE=1 SV=1	PREDICTED: double-stranded RNA-binding protein 1 [Capsicum annuum]
Caz03g04490	9.13909	11.6404	3.93571	2.25093	2.7224	3.39633	up	--	PREDICTED: zinc finger protein VAR3, chloroplastic [Capsicum annuum]
Caz01g22820	0.964214	0.742022	0.515853	0.152295	0.151031	0.19265	up	3-oxoacyl-[acyl-carrier-protein] synthase 3 B, chloroplastic OS=Cuphea wrightii OX=35942 GN=KAS3B PE=2 SV=1	hypothetical protein FXO38_25261 [Capsicum annuum]
Caz06g15670	19.9762	16.9642	21.501	27.3203	29.229	30.8493	down	--	PREDICTED: N-alpha-acetyltransferase 50-like [Capsicum annuum]
Caz04g05470	0.814273	0.231946	2.54223	16.9154	14.6715	14.8534	down	Probable isoaspartyl peptidase/L-asparaginase 2 OS=Arabidopsis thaliana OX=3702 GN=At3g16150 PE=2 SV=2	PREDICTED: probable isoaspartyl peptidase/L-asparaginase 2 [Capsicum annuum]
Caz01g01770	1.96172	3.03173	3.20657	3.5765	7.03437	5.31661	down	--	PREDICTED: uncharacterized protein LOC107855334 [Capsicum annuum]
Caz08g14140	1.34394	1.19435	1.59881	0.512995	0.732248	0.534005	up	ATP-dependent DNA helicase Q-like 1 OS=Arabidopsis thaliana OX=3702 GN=RECQL1 PE=2 SV=1	PREDICTED: ATP-dependent DNA helicase Q-like 1 [Capsicum annuum]
Caz03g07520	7.38975	8.70729	9.24906	3.92654	4.27166	4.43303	up	rRNA biogenesis protein RRP5 OS=Arabidopsis thaliana OX=3702 GN=RRP5 PE=2 SV=2	hypothetical protein T459_10392 [Capsicum annuum]
Caz03g12800	11.2923	17.1759	11.8223	3.66265	2.72187	3.65514	up	DNA-directed RNA polymerases IV and V subunit 2 OS=Arabidopsis thaliana OX=3702 GN=NRPD2 PE=1 SV=1	DNA-directed RNA polymerases IV and V subunit 2 [Capsicum annuum]
Caz02g07310	259.446	219.98	181.131	488.068	579.594	584.775	down	Cystathionine gamma-synthase 1, chloroplastic OS=Arabidopsis thaliana OX=3702 GN=CGS1 PE=1 SV=3	PREDICTED: cystathionine gamma-synthase 1, chloroplastic-like [Capsicum annuum]
Caz06g18510	34.2912	55.7176	38.258	19.8846	15.1151	15.9965	up	L-ascorbate peroxidase T, chloroplastic OS=Arabidopsis thaliana OX=3702 GN=APXT PE=2 SV=2	L-ascorbate peroxidase T, chloroplastic [Capsicum annuum]
Caz07g04660	76.6825	62.1693	149.268	34.7249	32.1472	34.5748	up	--	putative bifunctional purple acid phosphatase 26-like isoform 1 [Capsicum annuum]
Caz11g04570	0.490519	0.476928	0.456546	0.132691	0.149875	0.198837	up	Kinesin-like protein KIN-12E OS=Arabidopsis thaliana OX=3702 GN=KIN12E PE=3 SV=1	PREDICTED: phragmoplast orienting kinesin 2 isoform X2 [Capsicum annuum]
Caz03g06310	15.6964	55.5366	8.77703	6.70854	2.84263	3.52854	up	Cinnamoyl-CoA reductase 1 OS=Arabidopsis thaliana OX=3702 GN=CCR1 PE=1 SV=1	PREDICTED: cinnamoyl-CoA reductase 1-like [Capsicum annuum]
Caz12g25790	10.0767	8.40964	15.4539	15.0483	27.7696	28.6704	down	Ubiquitin carboxyl-terminal hydrolase 12 OS=Arabidopsis thaliana OX=3702 GN=UBP12 PE=1 SV=2	Endoplasmic reticulum oxidoreductin-1 [Capsicum annuum]
Caz02g06440	2.11756	2.98423	1.81311	0.989563	0.741227	0.679778	up	Pentatricopeptide repeat-containing protein At5g66631 OS=Arabidopsis thaliana OX=3702 GN=At5g66631 PE=2 SV=1	Pentatricopeptide repeat-containing protein [Capsicum annuum]
Caz08g19190	16.1737	17.8958	17.1644	34.0164	26.4791	29.3152	down	--	putative protein RMD5 -like protein A-like [Capsicum annuum]
Caz12g24390	41.5976	40.6726	31.8773	56.719	56.702	59.8179	down	Nicotinamidase 1 OS=Arabidopsis thaliana OX=3702 GN=NIC1 PE=1 SV=1	PREDICTED: nicotinamidase 1 [Capsicum annuum]
Caz04g04360	7.93825	6.05108	7.92776	9.62637	10.4722	9.91229	down	Serpin-ZX OS=Arabidopsis thaliana OX=3702 GN=At1g47710 PE=1 SV=1	PREDICTED: serpin-ZX-like [Capsicum annuum]
Caz03g34720	9.29406	6.74381	10.1103	16.1758	12.1946	13.7381	down	Protein EIN4 OS=Arabidopsis thaliana OX=3702 GN=EIN4 PE=1 SV=1	PREDICTED: ethylene receptor 2-like [Capsicum annuum]
Caz08g25360	1.68475	1.73241	1.90438	0.194766	0.469167	0.477972	up	Pentatricopeptide repeat-containing protein At2g16880 OS=Arabidopsis thaliana OX=3702 GN=At2g16880 PE=2 SV=1	PREDICTED: pentatricopeptide repeat-containing protein At2g16880 [Capsicum annuum]
Caz06g29640	3.32477	3.08198	3.55699	1.19976	1.96694	1.96746	up	Putative late blight resistance protein homolog R1A-10 OS=Solanum demissum OX=50514 GN=R1A-10 PE=3 SV=1	hypothetical protein BC332_14658 [Capsicum chinense]
Caz01g33770	20.6156	25.3031	30.3711	14.7151	11.199	11.7419	up	DExH-box ATP-dependent RNA helicase DExH1 OS=Arabidopsis thaliana OX=3702 GN=At2g35920 PE=2 SV=1	putative homogentisate phytyltransferase 2, chloroplastic-like [Capsicum annuum]
Caz07g02710	7.70925	6.0892	5.86034	8.61485	12.3968	14.7156	down	--	PREDICTED: uncharacterized protein LOC107877608 isoform X1 [Capsicum annuum]
Caz03g40400	17.8957	29.6637	10.7273	5.5829	3.22864	3.90174	up	Protein TIC 22-like, chloroplastic OS=Arabidopsis thaliana OX=3702 GN=TIC22L PE=3 SV=1	PREDICTED: protein TIC 22-like, chloroplastic [Capsicum annuum]
Caz11g18710	9.13174	12.7413	6.70827	3.73117	2.90157	2.83723	up	Fructokinase-like 2, chloroplastic OS=Arabidopsis thaliana OX=3702 GN=FLN2 PE=1 SV=2	PREDICTED: fructokinase-like 2, chloroplastic [Capsicum annuum]
Caz12g19850	0.294093	0.397617	0.248834	0.700647	1.40022	1.47762	down	Pectinesterase/pectinesterase inhibitor PPE8B OS=Prunus persica OX=3760 PE=2 SV=1	PREDICTED: pectinesterase/pectinesterase inhibitor PPE8B-like [Capsicum annuum]
Caz10g20750	39.9911	56.3117	33.8277	17.287	19.0483	19.7584	up	Zinc finger CCCH domain-containing protein 14 OS=Oryza sativa subsp. japonica OX=39947 GN=Os02g0194200 PE=2 SV=1	PREDICTED: zinc finger CCCH domain-containing protein 14-like [Capsicum annuum]
Caz01g29880	1.38928	1.24436	1.20182	0.29483	0.334695	0.156849	up	Pentatricopeptide repeat-containing protein At4g13650 OS=Arabidopsis thaliana OX=3702 GN=PCMP-H42 PE=2 SV=2	PREDICTED: pentatricopeptide repeat-containing protein At3g24000, mitochondrial [Capsicum annuum]
Caz12g07630	42.5188	62.7876	39.9497	26.4081	25.3815	23.3638	up	50S ribosomal protein L4, chloroplastic OS=Porphyra purpurea OX=2787 GN=rpl4 PE=3 SV=1	PREDICTED: 50S ribosomal protein L4 [Capsicum annuum]
Caz03g27140	11.0073	11.3053	9.49692	9.51548	20.848	21.3331	down	--	hypothetical protein T459_08987 [Capsicum annuum]
Caz04g20820	10.8554	9.37455	13.2521	12.9453	16.7271	17.0623	down	Elongation factor 1-alpha OS=Solanum lycopersicum OX=4081 PE=2 SV=1	Elongation factor 1-alpha [Capsicum annuum]
Caz08g00660	27.5868	33.575	22.963	34.975	42.7993	39.0485	down	--	PREDICTED: uncharacterized protein LOC107838730 [Capsicum annuum]
Caz03g00610	5.75869	10.5069	4.02876	0.533604	1.37749	1.75338	up	--	putative polyphosphoinositide phosphatase-like [Capsicum annuum]
Caz04g01760	4.37793	6.51945	3.22718	0.588343	1.24614	1.25403	up	--	putative Winged-helix DNA-binding transcription factor family protein [Capsicum annuum]
Caz01g10700	2.44784	2.77607	1.32487	0.416879	0.515246	0.701408	up	Pentatricopeptide repeat-containing protein At1g31790 OS=Arabidopsis thaliana OX=3702 GN=PCMP-A1 PE=2 SV=1	PREDICTED: pentatricopeptide repeat-containing protein At1g31790 [Capsicum annuum]
Caz03g12000	0.120975	0.257004	0.295064	0.695018	0.92782	0.765512	down	Vignain OS=Ricinus communis OX=3988 GN=CYSEP PE=1 SV=1	PREDICTED: vignain [Capsicum annuum]
Caz11g04120	2.62161	2.27203	2.43648	1.16117	1.28022	1.14709	up	--	PREDICTED: GPI ethanolamine phosphate transferase 3 [Capsicum annuum]
Caz03g26580	10.8556	10.4241	16.2232	5.11365	0.817921	1.20163	up	Brefeldin A-inhibited guanine nucleotide-exchange protein 5 OS=Arabidopsis thaliana OX=3702 GN=BIG5 PE=1 SV=2	hypothetical protein FXO37_22257 [Capsicum annuum]
Caz07g23510	11.1378	16.9994	12.41	4.38897	3.61423	3.52242	up	Adenylyltransferase and sulfurtransferase MOCS3 OS=Arabidopsis thaliana OX=3702 GN=MOCS3 PE=2 SV=1	PREDICTED: adenylyltransferase and sulfurtransferase MOCS3 [Capsicum annuum]
Caz06g03660	64.4428	13.1835	26.1218	204.103	175.913	173.531	down	Protein phosphatase 2C 37 OS=Arabidopsis thaliana OX=3702 GN=PP2CA PE=1 SV=1	putative protein phosphatase 2C 24 [Capsicum annuum]
Caz01g04280	5.72754	6.34063	3.32353	11.7265	8.9526	10.2116	down	Protein FIZZY-RELATED 2 OS=Arabidopsis thaliana OX=3702 GN=FZR2 PE=1 SV=1	PREDICTED: protein FIZZY-RELATED 2-like [Capsicum annuum]
Caz01g03820	58.9393	41.854	44.4949	101.17	91.5485	97.8964	down	RHOMBOID-like protein 3 OS=Arabidopsis thaliana OX=3702 GN=RBL3 PE=2 SV=1	PREDICTED: RHOMBOID-like protein 2 [Capsicum annuum]
Caz10g08730	17.8518	17.7509	29.4072	8.47664	10.7554	6.90334	up	B3 domain-containing protein Os07g0679700 OS=Oryza sativa subsp. japonica OX=39947 GN=Os07g0679700 PE=2 SV=1	hypothetical protein T459_25592 [Capsicum annuum]
Caz04g13560	1.11366	1.45034	1.08654	0.292374	0.290105	0.304601	up	Pentatricopeptide repeat-containing protein At3g09040, mitochondrial OS=Arabidopsis thaliana OX=3702 GN=PCMP-E88 PE=2 SV=1	hypothetical protein CQW23_10225 [Capsicum baccatum]
Caz03g25150	33.2694	29.4448	28.3786	56.9907	49.2785	42.8132	down	Protein TIC 20-v, chloroplastic OS=Arabidopsis thaliana OX=3702 GN=TIC20-V PE=2 SV=1	PREDICTED: protein TIC 20-v, chloroplastic [Capsicum annuum]
Caz04g04930	12.2728	7.5242	9.13958	4.96274	4.68399	4.02801	up	Alpha-amylase OS=Vigna mungo OX=3915 GN=AMY1.1 PE=2 SV=1	Alpha-amylase type B isozyme [Capsicum annuum]
Caz01g31580	6.89509	8.27516	7.906	4.06494	3.80236	4.2196	up	Probable serine/threonine-protein kinase PBL19 OS=Arabidopsis thaliana OX=3702 GN=PBL19 PE=1 SV=1	PREDICTED: probable receptor-like protein kinase At5g47070 [Capsicum annuum]
Caz01g14500	5.04051	4.4877	6.95724	13.4205	34.5202	35.7585	down	IRK-interacting protein OS=Arabidopsis thaliana OX=3702 GN=IRKI PE=1 SV=1	hypothetical protein T459_01502 [Capsicum annuum]
Caz03g02190	0.480608	1.50777	1.00785	1.0894	5.29026	5.17779	down	--	PREDICTED: uncharacterized protein LOC107865811 [Capsicum annuum]
Caz03g15340	1.51513	1.62155	2.255	0.371258	0.951068	0.902094	up	--	PREDICTED: integrator complex subunit 9 homolog isoform X1 [Capsicum annuum]
Caz01g27340	16.692	11.3585	13.2541	36.0359	28.5085	30.2401	down	Dual specificity protein phosphatase 1 OS=Arabidopsis thaliana OX=3702 GN=DSPTP1 PE=1 SV=1	Dual specificity protein phosphatase 1 [Capsicum annuum]
Caz11g11020	4.82338	4.22424	8.16514	2.20845	1.30638	1.08961	up	Protein WVD2-like 7 OS=Arabidopsis thaliana OX=3702 GN=WDL7 PE=2 SV=1	putative two-component response regulator ARR11-like isoform X1 [Capsicum annuum]
Caz08g14190	2.42774	3.1284	1.64532	0.750999	0.232076	0.109847	up	Pentatricopeptide repeat-containing protein At1g09190 OS=Arabidopsis thaliana OX=3702 GN=PCMP-E70 PE=2 SV=1	PREDICTED: pentatricopeptide repeat-containing protein At1g09190 [Capsicum annuum]
Caz08g14700	16.9053	12.1309	13.5334	37.1951	19.5833	19.5046	down	Alkaline/neutral invertase A, mitochondrial OS=Arabidopsis thaliana OX=3702 GN=INVA PE=1 SV=1	putative alkaline/neutral invertase A, chloroplastic [Capsicum annuum]
Caz11g13330	3.60243	3.64973	3.17549	1.45706	1.06085	1.26337	up	Putative potassium transporter 12 OS=Arabidopsis thaliana OX=3702 GN=POT12 PE=1 SV=2	Potassium transporter 7 [Capsicum baccatum]
Caz10g08740	10.2587	9.24268	13.9779	4.74875	3.80023	4.04967	up	B3 domain-containing protein Os07g0679700 OS=Oryza sativa subsp. japonica OX=39947 GN=Os07g0679700 PE=2 SV=1	hypothetical protein T459_25592 [Capsicum annuum]
Caz02g22310	35.4783	33.5418	64.5817	144.393	99.377	108.469	down	Calcium-dependent protein kinase 28 OS=Arabidopsis thaliana OX=3702 GN=CPK28 PE=1 SV=1	PREDICTED: calcium-dependent protein kinase 28-like [Capsicum annuum]
Caz02g12550	87.8783	90.6727	136.167	108.631	192.275	192.512	down	Cold-regulated 413 inner membrane protein 2, chloroplastic OS=Arabidopsis thaliana OX=3702 GN=COR413IM2 PE=1 SV=1	PREDICTED: cold-regulated 413 inner membrane protein 2, chloroplastic-like [Capsicum annuum]
Caz06g16580	2.12606	2.62126	2.10011	0.200595	0.104204	0.47006	up	Pentatricopeptide repeat-containing protein At5g66520 OS=Arabidopsis thaliana OX=3702 GN=PCMP-H61 PE=2 SV=1	putative dolichol phosphate-mannose biosynthesis regulatory protein-like [Capsicum annuum]
Caz01g30450	64.8559	72.8862	57.3418	21.4541	35.424	36.6778	up	Probable glutathione S-transferase OS=Glycine max OX=3847 GN=HSP26-A PE=2 SV=1	PREDICTED: probable glutathione S-transferase [Capsicum annuum]
Caz05g00390	0.569679	1.03525	0.83151	0.138233	0.240777	0.124476	up	Pentatricopeptide repeat-containing protein At2g35030, mitochondrial OS=Arabidopsis thaliana OX=3702 GN=PCMP-E15 PE=2 SV=1	PREDICTED: pentatricopeptide repeat-containing protein At2g35030, mitochondrial-like [Capsicum annuum]
Caz08g11400	10.911	7.25012	11.3009	19.4949	28.7144	30.4618	down	Kinesin-like protein KIN-14U OS=Arabidopsis thaliana OX=3702 GN=KIN14U PE=2 SV=1	PREDICTED: kinesin-like protein KIFC3 [Capsicum annuum]
Caz02g00240	1.58315	2.60758	1.48218	0.535598	0.319047	0.563409	up	Pentatricopeptide repeat-containing protein At1g50270 OS=Arabidopsis thaliana OX=3702 GN=PCMP-E42 PE=2 SV=1	PREDICTED: pentatricopeptide repeat-containing protein At1g50270 [Capsicum annuum]
Caz02g03100	16.5187	20.6562	21.0893	10.7747	9.68869	10.8845	up	Ankyrin repeat domain-containing protein, chloroplastic OS=Arabidopsis thaliana OX=3702 GN=AKRP PE=1 SV=2	PREDICTED: ankyrin repeat domain-containing protein, chloroplastic [Capsicum annuum]
Caz06g14060	5.38069	6.94111	1.31254	0.76239	0.997117	1.84575	up	2-alkenal reductase (NADP(+)-dependent) OS=Nicotiana tabacum OX=4097 GN=DBR PE=1 SV=1	PREDICTED: 2-alkenal reductase (NADP(+)-dependent)-like [Capsicum annuum]
Caz05g10380	8.29266	10.7943	12.8193	4.36053	4.94378	5.21688	up	Sugar transport protein 14 OS=Arabidopsis thaliana OX=3702 GN=STP14 PE=2 SV=2	PREDICTED: sugar transport protein 14-like [Capsicum annuum]
Caz03g09900	1.6592	2.00617	1.63238	0.562438	0.984273	0.834296	up	Hydroxyproline O-galactosyltransferase GALT6 OS=Arabidopsis thaliana OX=3702 GN=GALT6 PE=2 SV=2	putative beta-1,3-galactosyltransferase 20 [Capsicum annuum]
Caz11g09920	12.0015	8.65508	13.9867	15.9297	18.5727	18.6906	down	E3 ubiquitin-protein ligase BIG BROTHER OS=Arabidopsis thaliana OX=3702 GN=BB PE=1 SV=1	PREDICTED: E3 ubiquitin ligase BIG BROTHER-like [Capsicum annuum]
Caz01g24100	6.71056	11.9222	6.11853	1.08635	1.64381	1.92522	up	Protein SPA1-RELATED 3 OS=Arabidopsis thaliana OX=3702 GN=SPA3 PE=1 SV=1	putative squalene epoxidase 3-like [Capsicum annuum]
Caz03g27630	1.0842	1.05669	0.751989	0.134516	0.182334	0.110701	up	Pentatricopeptide repeat-containing protein At1g53600, mitochondrial OS=Arabidopsis thaliana OX=3702 GN=PCMP-E63 PE=2 SV=2	Pentatricopeptide repeat-containing protein, mitochondrial [Capsicum annuum]
Caz06g17840	8.03694	11.5419	11.3746	4.20866	4.95713	5.27413	up	Phosphatidylserine decarboxylase proenzyme 1, mitochondrial OS=Arabidopsis thaliana OX=3702 GN=PSD1 PE=2 SV=1	PREDICTED: phosphatidylserine decarboxylase proenzyme 1, mitochondrial isoform X1 [Capsicum annuum]
Caz02g05800	0.281275	0.276331	0.372801	3.03397	4.15217	5.06484	down	Calmodulin-like protein 30 OS=Arabidopsis thaliana OX=3702 GN=CML30 PE=2 SV=1	PREDICTED: calmodulin-like protein 1 [Capsicum annuum]
Caz09g20900	93.7159	87.8164	76.855	94.4256	124.765	135.627	down	--	PREDICTED: uncharacterized protein LOC107843136 [Capsicum annuum]
Caz07g18930	26.3513	27.4337	21.4495	13.7216	13.3503	15.1379	up	Serine/threonine-protein phosphatase 5 OS=Solanum lycopersicum OX=4081 GN=PP5 PE=1 SV=1	PREDICTED: serine/threonine-protein phosphatase 5 isoform X1 [Nicotiana attenuata]
Caz03g04220	4.52516	8.55349	4.7751	2.2323	2.11088	2.02974	up	Protein DETOXIFICATION 16 OS=Arabidopsis thaliana OX=3702 GN=DTX16 PE=2 SV=1	PREDICTED: protein DETOXIFICATION 16-like [Capsicum annuum]
Caz01g05980	7.0567	10.3956	7.14576	2.34171	2.7731	2.72873	up	Chaperone protein dnaJ 13 OS=Arabidopsis thaliana OX=3702 GN=ATJ13 PE=1 SV=2	PREDICTED: chaperone protein dnaJ 13 [Capsicum annuum]
Caz11g22600	1.3384	1.90945	1.77704	0.728464	0.93501	0.651826	up	Lipid phosphate phosphatase 2 OS=Arabidopsis thaliana OX=3702 GN=LPP2 PE=2 SV=1	phosphatidate phosphatase [Vigna unguiculata]
Caz12g19770	2.33748	3.7874	1.29772	0.50281	0.495091	0.46892	up	Cytochrome c oxidase assembly protein COX15 OS=Arabidopsis thaliana OX=3702 GN=COX15 PE=2 SV=1	Cytochrome c oxidase assembly protein COX15 [Capsicum annuum]
Caz03g31580	7.57842	7.63598	6.13263	1.11111	2.77692	2.37894	up	Probable polygalacturonase OS=Vitis vinifera OX=29760 GN=GSVIVT00026920001 PE=1 SV=1	hypothetical protein FXO38_11974 [Capsicum annuum]
Caz09g18280	15.2272	17.3618	16.246	8.74895	7.98217	7.3799	up	--	Poly(ADP-ribose) polymerase isoform 1 [Capsicum annuum]
Caz07g18370	34.8459	20.0467	7.30912	3.91188	0.874976	1.32457	up	Cytochrome P450 CYP72A219 OS=Panax ginseng OX=4054 PE=2 SV=1	PREDICTED: cytochrome P450 CYP72A219-like [Capsicum annuum]
Caz09g21640	1.1393	1.97402	0.098909	2.00104	7.93192	6.74408	down	--	PREDICTED: uncharacterized protein LOC107843180 [Capsicum annuum]
Caz09g20560	21.5546	36.3228	27.7873	22.0248	105.4	110.62	down	OVARIAN TUMOR DOMAIN-containing deubiquitinating enzyme 9 OS=Arabidopsis thaliana OX=3702 GN=OTU9 PE=1 SV=1	PREDICTED: OTU domain-containing protein DDB_G0284757-like [Capsicum annuum]
Caz05g17420	21.3518	25.9962	29.8112	9.85306	11.4906	15.2841	up	--	hypothetical protein CQW23_13504 [Capsicum baccatum]
Caz08g26200	3.80793	5.15264	5.6521	12.225	14.9104	13.9392	down	--	hypothetical protein T459_34616 [Capsicum annuum]
Caz05g07730	21.329	31.3433	18.6146	6.76692	13.0061	11.9648	up	Outer envelope pore protein 37, chloroplastic OS=Pisum sativum OX=3888 GN=OEP37 PE=1 SV=1	PREDICTED: outer envelope pore protein 37, chloroplastic [Capsicum annuum]
Caz02g31800	23.1569	33.0821	3.42989	1.58755	5.7016	5.34171	up	--	putative titin-like isoform X2 [Capsicum annuum]
Caz08g25130	8.07691	13.6011	14.9077	0.45471	3.54541	3.79244	up	--	PREDICTED: uncharacterized protein LOC107840540 isoform X2 [Capsicum annuum]
Caz04g23660	35.0893	30.0551	21.3915	55.9547	48.1055	48.5968	down	ATP sulfurylase 1, chloroplastic OS=Arabidopsis thaliana OX=3702 GN=APS1 PE=1 SV=1	ATP-sulfurylase 3, chloroplastic [Capsicum chinense]
Caz07g00700	3.47678	3.75932	4.10943	1.67546	2.19935	2.05169	up	Bifunctional dethiobiotin synthetase/7,8-diamino-pelargonic acid aminotransferase, mitochondrial OS=Arabidopsis thaliana OX=3702 GN=BIO3-BIO1 PE=1 SV=1	PREDICTED: bifunctional dethiobiotin synthetase/7,8-diamino-pelargonic acid aminotransferase, mitochondrial [Capsicum annuum]
Caz04g17890	13.4654	17.0687	12.8062	15.0492	22.8636	24.551	down	--	PREDICTED: uncharacterized protein LOC107867958 [Capsicum annuum]
Caz03g37530	37.1174	41.7593	43.1308	18.897	15.2126	13.852	up	--	PREDICTED: uncharacterized protein LOC107864531 isoform X1 [Capsicum annuum]
Caz02g13630	12.8777	15.5294	14.6245	6.48858	8.63998	9.01596	up	--	putative zinc finger CCCH domain-containing protein 64-like [Capsicum annuum]
Caz01g06920	68.4293	56.1104	51.5841	90.193	95.3222	112.717	down	GTP-binding protein YPTM2 OS=Zea mays OX=4577 GN=YPTM2 PE=2 SV=1	PREDICTED: GTP-binding protein YPTM2 [Capsicum annuum]
Caz07g11010	90.9854	79.6206	107.534	127.266	137.07	139.006	down	Polyamine oxidase 2 OS=Arabidopsis thaliana OX=3702 GN=PAO2 PE=1 SV=1	PREDICTED: probable polyamine oxidase 2 [Capsicum annuum]
Caz05g09960	44.2665	15.6644	36.3369	77.7971	66.0861	62.6402	down	Ninja-family protein AFP2 OS=Arabidopsis thaliana OX=3702 GN=AFP2 PE=1 SV=1	PREDICTED: ninja-family protein AFP3-like [Capsicum annuum]
Caz02g05060	2.50361	1.58577	0.618988	1.18904	10.1218	10.1929	down	Uncharacterized protein At5g65660 OS=Arabidopsis thaliana OX=3702 GN=At5g65660 PE=2 SV=1	PREDICTED: uncharacterized protein At5g65660-like [Capsicum annuum]
Caz12g27190	3.97198	3.26038	6.70549	5.788	7.99704	8.59748	down	2-oxoisovalerate dehydrogenase subunit alpha 2, mitochondrial OS=Arabidopsis thaliana OX=3702 GN=At5g09300 PE=1 SV=1	PREDICTED: 2-oxoisovalerate dehydrogenase subunit alpha 2, mitochondrial-like [Capsicum annuum]
Caz05g01370	17.6555	16.5153	16.1804	18.5551	26.9466	28.3204	down	--	hypothetical protein CQW23_08988 [Capsicum baccatum]
Caz02g22500	23.2589	31.5555	12.315	4.27927	7.9704	8.4684	up	Small nuclear ribonucleoprotein SmD3b OS=Arabidopsis thaliana OX=3702 GN=SMD3B PE=2 SV=1	PREDICTED: small nuclear ribonucleoprotein SmD3b-like isoform X1 [Capsicum annuum]
Caz03g26890	24.3753	25.1387	19.4177	27.3372	39.351	27.4276	down	Protein EMSY-LIKE 3 OS=Arabidopsis thaliana OX=3702 GN=EML3 PE=1 SV=1	PREDICTED: protein EMSY-LIKE 3-like isoform X2 [Capsicum annuum]
Caz10g10620	38.7749	50.9925	22.1743	15.3269	11.7572	14.6562	up	--	PREDICTED: translin [Capsicum annuum]
Caz12g26340	24.0278	12.5042	75.1446	171.136	170.48	178.377	down	Mannan endo-1,4-beta-mannosidase 6 OS=Oryza sativa subsp. japonica OX=39947 GN=MAN6 PE=2 SV=2	PREDICTED: mannan endo-1,4-beta-mannosidase 6-like [Capsicum annuum]
Caz08g12900	25.9756	31.673	16.7941	11.9854	9.48507	9.62114	up	Probable 3-hydroxyisobutyrate dehydrogenase-like 1, mitochondrial OS=Arabidopsis thaliana OX=3702 GN=At4g29120 PE=1 SV=1	PREDICTED: probable 3-hydroxyisobutyrate dehydrogenase-like 1, mitochondrial [Capsicum annuum]
Caz03g33480	39.4685	104.908	14.148	15.3839	13.4538	14.4246	up	Early light-induced protein, chloroplastic OS=Pisum sativum OX=3888 PE=2 SV=1	Early light-induced protein 2, chloroplastic [Capsicum annuum]
Caz01g33470	17.1169	15.8514	14.9002	19.4993	25.9813	24.9981	down	E3 ubiquitin-protein ligase RHF2A OS=Arabidopsis thaliana OX=3702 GN=RHF2A PE=2 SV=1	PREDICTED: E3 ubiquitin-protein ligase RHF2A-like isoform X1 [Capsicum annuum]
Caz11g22180	4432.45	2568.29	3291.24	5750.37	5026.85	5272.44	down	--	PREDICTED: universal stress protein A-like protein [Capsicum annuum]
Caz04g24200	12.0433	18.8415	2.55779	1.1152	1.89133	3.22129	up	Mitochondrial import receptor subunit TOM9-2 OS=Arabidopsis thaliana OX=3702 GN=TOM9-2 PE=1 SV=3	PREDICTED: mitochondrial import receptor subunit TOM9-1-like [Capsicum annuum]
Caz07g21710	1.14004	0.418868	0.327978	1.38195	3.88477	4.00767	down	NAC domain-containing protein JA2L OS=Solanum lycopersicum OX=4081 GN=JA2L PE=2 SV=1	PREDICTED: NAC domain-containing protein 72-like [Capsicum annuum]
Caz01g06410	81.7286	21.403	61.8176	219.187	104.357	107.413	down	--	PREDICTED: uncharacterized protein LOC107867692 [Capsicum annuum]
Caz01g39830	7.75853	12.2423	6.63955	4.04464	3.86272	3.07137	up	--	Pre-mRNA-splicing factor CWC22 -like protein [Capsicum annuum]
Caz05g02500	1.81787	2.65014	1.45162	0.341223	0.447922	0.422898	up	RNA-dependent RNA polymerase 6 OS=Arabidopsis thaliana OX=3702 GN=RDR6 PE=1 SV=1	PREDICTED: RNA-dependent RNA polymerase 6 [Capsicum annuum]
Caz12g19210	0.640367	1.28006	0.757409	0.342429	0.179207	0.138632	up	Pentatricopeptide repeat-containing protein At5g04780, mitochondrial OS=Arabidopsis thaliana OX=3702 GN=PCMP-H16 PE=2 SV=2	PREDICTED: pentatricopeptide repeat-containing protein At5g04780 [Capsicum annuum]
Caz08g14380	0.865443	1.5327	0.697968	1.97175	5.49348	5.11862	down	Nicotianamine synthase OS=Solanum lycopersicum OX=4081 GN=CHLN PE=2 SV=1	PREDICTED: nicotianamine synthase [Capsicum annuum]
Caz06g26570	60.0183	71.715	49.1644	19.6565	35.5915	34.0675	up	Outer envelope pore protein 16, chloroplastic OS=Pisum sativum OX=3888 GN=OEP16 PE=1 SV=1	PREDICTED: outer envelope pore protein 16, chloroplastic [Capsicum annuum]
Caz08g02370	66.6616	76.5602	51.3884	18.7514	28.8317	31.5893	up	--	PREDICTED: calcyclin-binding protein-like [Capsicum annuum]
Caz11g15200	4.39526	6.36084	5.04562	2.0257	2.91668	2.6944	up	AMP deaminase OS=Arabidopsis thaliana OX=3702 GN=AMPD PE=1 SV=2	AMP deaminase [Capsicum annuum]
Caz02g17560	2.60653	1.99535	2.29465	5.04453	5.35256	4.87206	down	--	putative protein TRANSPORT INHIBITOR RESPONSE 1-like [Capsicum annuum]
Caz08g18670	2.83663	2.4018	2.8031	2.78693	4.33969	5.01776	down	--	PREDICTED: uncharacterized protein LOC107879441 [Capsicum annuum]
Caz01g10480	4.64285	12.3749	0.790946	0.512044	1.04683	0.96376	up	--	hypothetical protein FXO38_17284 [Capsicum annuum]
Caz03g38090	1382.14	1324.62	971.827	2055.16	1736.73	1808.35	down	3-ketoacyl-CoA thiolase 2, peroxisomal OS=Arabidopsis thaliana OX=3702 GN=PED1 PE=1 SV=2	PREDICTED: 3-ketoacyl-CoA thiolase 2, peroxisomal [Capsicum annuum]
Caz11g07670	60.0936	57.4284	48.6976	24.5325	25.2968	28.9444	up	Putative E3 ubiquitin-protein ligase XBAT31 OS=Arabidopsis thaliana OX=3702 GN=XBAT31 PE=2 SV=1	putative E3 ubiquitin-protein ligase XBAT31 [Capsicum annuum]
Caz07g16040	1.00636	0.724302	0.810164	2.64314	4.67018	5.13382	down	--	PREDICTED: glutamate formimidoyltransferase-like [Capsicum annuum]
Caz10g15760	11.4106	9.57535	8.08015	3.15012	3.63927	3.26185	up	Cytochrome P450 94C1 OS=Arabidopsis thaliana OX=3702 GN=CYP94C1 PE=1 SV=1	Cytochrome 94C1 [Capsicum chinense]
Caz12g13440	31.7191	40.3293	27.5044	13.2839	19.7511	17.2427	up	--	PREDICTED: exosome complex component CSL4 isoform X1 [Capsicum annuum]
Caz06g10170	34.3623	43.5213	24.1844	15.1663	16.0959	15.6717	up	Protein EMBRYO DEFECTIVE 514 OS=Arabidopsis thaliana OX=3702 GN=EMB514 PE=1 SV=1	PREDICTED: protein DCL, chloroplastic-like [Capsicum annuum]
Caz03g07620	3.38953	4.54602	6.34435	9.67165	8.84768	9.68132	down	Heparanase-like protein 1 OS=Arabidopsis thaliana OX=3702 GN=At5g07830 PE=2 SV=1	Heparanase-like protein 1 [Capsicum annuum]
Caz11g20670	15.7594	14.6317	18.6261	25.5337	28.4867	32.5528	down	Choline/ethanolaminephosphotransferase 1 OS=Arabidopsis thaliana OX=3702 GN=AAPT1 PE=1 SV=1	PREDICTED: choline/ethanolaminephosphotransferase 1 [Capsicum annuum]
Caz04g15350	75.5993	63.7393	44.9942	91.1378	86.2661	87.7835	down	V-type proton ATPase subunit D OS=Arabidopsis thaliana OX=3702 GN=VHA-D PE=1 SV=2	PREDICTED: V-type proton ATPase subunit D-like [Capsicum annuum]
Caz01g23630	13.5392	20.5428	12.0348	2.53815	7.11462	5.98431	up	General transcription factor IIH subunit 2 OS=Arabidopsis thaliana OX=3702 GN=GTF2H2 PE=1 SV=1	PREDICTED: general transcription factor IIH subunit 2-like isoform X2 [Capsicum annuum]
Caz03g28690	21.9494	30.8226	22.0204	5.64895	9.20516	10.0893	up	Poly [ADP-ribose] polymerase 1 OS=Arabidopsis thaliana OX=3702 GN=PARP1 PE=1 SV=2	hypothetical protein FXO37_34219 [Capsicum annuum]
Caz09g12940	10.9771	14.7182	8.71367	4.73851	3.44325	3.66883	up	--	cation/hydrogen exchanger family protein [Capsicum annuum]
Caz01g21460	24.1283	22.8607	20.4809	56.6364	106.127	109.151	down	GTP-binding protein SAR2 OS=Solanum lycopersicum OX=4081 GN=SAR2 PE=2 SV=1	PREDICTED: GTP-binding protein SAR2 [Capsicum annuum]
Caz02g27140	19.9131	21.788	20.3964	9.67115	8.24598	9.31645	up	Zeaxanthin epoxidase, chloroplastic OS=Solanum lycopersicum OX=4081 PE=2 SV=1	PREDICTED: zeaxanthin epoxidase, chloroplastic [Capsicum annuum]
Caz09g08570	20.3988	12.9939	18.6576	9.82693	6.1076	6.45426	up	Cyclic nucleotide-gated ion channel 4 OS=Arabidopsis thaliana OX=3702 GN=CNGC4 PE=2 SV=2	PREDICTED: cyclic nucleotide-gated ion channel 4-like isoform X2 [Capsicum annuum]
Caz02g29960	2.49022	1.02108	4.50505	4.34618	6.11826	7.13248	down	Cyclic dof factor 2 OS=Arabidopsis thaliana OX=3702 GN=CDF2 PE=1 SV=2	putative calcium-binding protein CML30-like [Capsicum annuum]
Caz01g06580	0.613454	0.408089	0.672143	1.41785	3.98892	4.39278	down	--	PREDICTED: protein ENL-like [Capsicum annuum]
Caz07g04980	3.15921	3.64036	3.98633	1.96126	1.82436	1.89056	up	--	putative N-alpha-acetyltransferase 35, NatC auxiliary subunit-like isoform X2 [Capsicum annuum]
Caz05g03810	7.11875	10.8586	6.51892	2.76616	3.9094	3.65266	up	Scarecrow-like protein 14 OS=Arabidopsis thaliana OX=3702 GN=SCL14 PE=1 SV=2	PREDICTED: scarecrow-like protein 14 [Capsicum annuum]
Caz09g02930	23.6776	19.8329	30.3461	10.2556	10.0237	10.5585	up	Zinc finger CCCH domain-containing protein 20 OS=Arabidopsis thaliana OX=3702 GN=At2g19810 PE=2 SV=1	PREDICTED: zinc finger CCCH domain-containing protein 20 [Capsicum annuum]
Caz06g08080	2.88024	3.5943	5.17191	1.3843	1.14227	0.927186	up	Long chain base biosynthesis protein 2a OS=Arabidopsis thaliana OX=3702 GN=LCB2a PE=1 SV=1	hypothetical protein BC332_16797 [Capsicum chinense]
Caz06g03950	1.71682	1.53186	0.845103	4.6079	9.49625	10.8429	down	--	PREDICTED: uncharacterized protein Mb0911c [Capsicum annuum]
Caz01g02770	11.1137	8.3111	10.6143	18.0699	15.2116	16.174	down	Uncharacterized protein At1g76660 OS=Arabidopsis thaliana OX=3702 GN=At1g76660 PE=2 SV=1	PREDICTED: uncharacterized protein At1g76660 [Capsicum annuum]
Caz10g20140	3.07461	2.33094	1.30679	0.769489	0.121849	0.690184	up	Triacylglycerol lipase SDP1 OS=Arabidopsis thaliana OX=3702 GN=SDP1 PE=1 SV=1	Triacylglycerol lipase SDP1L [Capsicum chinense]
Caz11g18250	4.5842	4.35742	4.72945	5.29132	5.98095	6.72691	down	--	PREDICTED: uncharacterized protein LOC107848645 isoform X1 [Capsicum annuum]
Caz11g14520	3.42842	4.87987	3.60983	0.982129	1.64065	1.84958	up	DExH-box ATP-dependent RNA helicase DExH15 chloroplastic OS=Arabidopsis thaliana OX=3702 GN=ISE2 PE=1 SV=2	PREDICTED: DExH-box ATP-dependent RNA helicase DExH15 chloroplastic isoform X1 [Capsicum annuum]
Caz11g17180	3.87896	2.97633	3.08721	1.04945	1.23091	1.21873	up	Transcription termination factor MTEF1, chloroplastic OS=Arabidopsis thaliana OX=3702 GN=MTERF1 PE=2 SV=2	PREDICTED: uncharacterized protein LOC107847551 isoform X2 [Capsicum annuum]
Caz06g30200	17.5272	18.2259	18.7085	46.0013	62.3223	64.9633	down	DnaJ protein ERDJ3B OS=Oryza sativa subsp. japonica OX=39947 GN=ERDJ3B PE=1 SV=1	DnaJ protein ERDJ3B [Capsicum annuum]
Caz05g11230	13.5284	7.54026	14.5001	22.0566	18.7499	19.6532	down	Probable alpha,alpha-trehalose-phosphate synthase [UDP-forming] 9 OS=Arabidopsis thaliana OX=3702 GN=TPS9 PE=2 SV=1	putative alpha,alpha-trehalose-phosphate synthase [UDP-forming] 9 [Capsicum annuum]
Caz08g05280	6.20458	5.9639	8.64199	3.4744	1.65743	2.28471	up	Flowering time control protein FY OS=Arabidopsis thaliana OX=3702 GN=FY PE=1 SV=1	PREDICTED: flowering time control protein FY [Capsicum annuum]
Caz03g26360	0.4056	0.406011	0.586974	2.79057	1.43128	1.40851	down	FCS-Like Zinc finger 14 OS=Arabidopsis thaliana OX=3702 GN=FLZ14 PE=1 SV=1	PREDICTED: uncharacterized protein LOC107863664 isoform X1 [Capsicum annuum]
Caz06g27780	10.5826	9.64607	15.7902	5.72702	2.78554	2.8485	up	UV-B-induced protein At3g17800, chloroplastic OS=Arabidopsis thaliana OX=3702 GN=At3g17800 PE=2 SV=1	hypothetical protein T459_15972 [Capsicum annuum]
Caz02g03690	23.4981	22.8667	17.6545	29.8069	29.0064	27.78	down	Lipid phosphate phosphatase epsilon 2, chloroplastic OS=Arabidopsis thaliana OX=3702 GN=LPPE2 PE=1 SV=1	PREDICTED: lipid phosphate phosphatase epsilon 2, chloroplastic-like [Capsicum annuum]
Caz03g10370	5.31611	2.58548	7.53189	11.6513	8.76181	8.50479	down	Ninja-family protein AFP2 OS=Arabidopsis thaliana OX=3702 GN=AFP2 PE=1 SV=1	hypothetical protein T459_10153 [Capsicum annuum]
Caz01g24290	1.7665	1.06396	2.14158	3.00946	3.21427	3.28528	down	Glutamine--fructose-6-phosphate aminotransferase [isomerizing] OS=Cyanidium caldarium OX=2771 GN=glmS PE=3 SV=3	Glutamine--fructose-6-phosphate aminotransferase [isomerizing] 2 [Capsicum annuum]
Caz10g03710	11.7479	17.1999	20.5721	7.86896	7.02762	8.34692	up	LanC-like protein GCL2 OS=Arabidopsis thaliana OX=3702 GN=GCL2 PE=2 SV=1	PREDICTED: lanC-like protein GCL2 [Capsicum annuum]
Caz09g09410	1.25106	1.24648	1.93636	1.95281	4.43746	4.93602	down	--	PREDICTED: uncharacterized protein LOC107842431 isoform X1 [Capsicum annuum]
Caz01g15230	2.72733	1.75102	5.4355	6.43962	9.23857	7.77286	down	--	putative protein translation factor SUI1 -like protein 2-like [Capsicum annuum]
Caz12g20950	8.134	7.60384	10.1071	13.4141	12.8949	13.6154	down	DEAD-box ATP-dependent RNA helicase 9 OS=Oryza sativa subsp. japonica OX=39947 GN=Os12g0611200 PE=2 SV=1	hypothetical protein FXO37_32504 [Capsicum annuum]
Caz08g07720	4.01966	5.03934	4.18437	2.49739	2.12535	1.78582	up	Anaphase-promoting complex subunit 1 OS=Arabidopsis thaliana OX=3702 GN=APC1 PE=2 SV=1	PREDICTED: anaphase-promoting complex subunit 1-like [Capsicum annuum]
Caz02g11940	4.6899	6.20301	3.77311	1.04408	1.17464	1.51272	up	--	PREDICTED: uncharacterized protein LOC107859126 isoform X1 [Capsicum annuum]
Caz07g09850	64.3193	81.8256	106.733	31.9727	44.7173	45.1969	up	Plasma membrane ATPase 4 OS=Nicotiana plumbaginifolia OX=4092 GN=PMA4 PE=2 SV=1	Plasma membrane ATPase [Capsicum annuum]
Caz11g23280	18.7643	4.57845	14.1191	9.01657	52.8572	60.3645	down	DnaJ protein P58IPK homolog A OS=Oryza sativa subsp. japonica OX=39947 GN=P58A PE=1 SV=1	putative zinc finger homeobox protein 4-like [Capsicum annuum]
Caz07g21620	153.612	112.906	140.665	315.186	245.773	233.299	down	--	PREDICTED: uncharacterized protein LOC107878681 [Capsicum annuum]
Caz03g09100	31.8178	30.558	9.47443	3.25939	9.6634	8.22129	up	RING-H2 finger protein ATL13 OS=Arabidopsis thaliana OX=3702 GN=ATL13 PE=2 SV=2	PREDICTED: RING-H2 finger protein ATL39-like [Capsicum annuum]
Caz12g00990	2.52463	1.85397	1.1521	0.213074	0.659819	0.723796	up	Xanthotoxin 5-hydroxylase CYP82C4 OS=Arabidopsis thaliana OX=3702 GN=CYP82C4 PE=1 SV=1	putative histidine kinase CKI1-like [Capsicum annuum]
Caz09g18720	2.33508	4.95543	9.39678	3.38598	27.7175	24.0684	down	--	--
Caz01g21330	1.42341	1.58933	1.64524	2.30309	16.6406	16.8142	down	Glucan endo-1,3-beta-glucosidase, basic isoform 2 OS=Solanum tuberosum OX=4113 GN=GLUB2 PE=2 SV=1	PREDICTED: glucan endo-1,3-beta-glucosidase, basic [Capsicum annuum]
Caz12g08140	17.7329	22.8536	8.74904	4.37991	5.70567	6.71272	up	--	putative transcription initiation factor TFIID subunit 4b-like [Capsicum annuum]
Caz07g23280	1.60727	2.21163	3.76823	0.822461	1.07477	0.838902	up	Pentatricopeptide repeat-containing protein At4g04790, mitochondrial OS=Arabidopsis thaliana OX=3702 GN=At4g04790 PE=2 SV=2	hypothetical protein T459_20814 [Capsicum annuum]
Caz07g08660	7.52082	10.913	7.88009	2.35459	3.3801	2.99663	up	--	PREDICTED: angio-associated migratory cell protein-like isoform X1 [Capsicum annuum]
Caz03g13900	10.7349	15.7731	9.10382	2.27609	3.77834	3.55321	up	Heavy metal-associated isoprenylated plant protein 19 OS=Arabidopsis thaliana OX=3702 GN=HIPP19 PE=2 SV=1	putative GEM-like protein 4-like [Capsicum annuum]
Caz07g17640	2.82601	3.53708	2.86441	1.20385	1.42202	1.46828	up	Pentatricopeptide repeat-containing protein At5g46680 OS=Arabidopsis thaliana OX=3702 GN=At5g46680 PE=2 SV=2	hypothetical protein T459_20265 [Capsicum annuum]
Caz07g17210	11.061	12.6695	12.6908	6.98848	6.85339	5.90007	up	Homeobox-DDT domain protein RLT2 OS=Arabidopsis thaliana OX=3702 GN=RLT2 PE=1 SV=1	PREDICTED: homeobox-DDT domain protein RLT2-like [Capsicum annuum]
Caz02g27670	1.75829	2.41198	2.13636	0.526128	0.290289	1.21111	up	Pentatricopeptide repeat-containing protein At3g50420 OS=Arabidopsis thaliana OX=3702 GN=PCMP-E85 PE=2 SV=1	PREDICTED: pentatricopeptide repeat-containing protein At3g50420 [Capsicum annuum]
Caz06g14810	26.5037	33.6858	26.8885	16.9635	10.6552	10.2599	up	Protein NRT1/ PTR FAMILY 5.10 OS=Arabidopsis thaliana OX=3702 GN=NPF5.10 PE=2 SV=1	PREDICTED: protein NRT1/ PTR FAMILY 5.10-like [Capsicum annuum]
Caz06g16000	27.0272	32.6494	23.1034	51.8663	37.2144	35.5116	down	--	pleckstrin -like proteiny domain-containing family protein [Capsicum annuum]
Caz10g12290	4.09555	2.21141	9.14813	22.5774	14.8406	17.6957	down	Heparanase-like protein 3 OS=Arabidopsis thaliana OX=3702 GN=At5g34940 PE=2 SV=2	PREDICTED: heparanase-like protein 3 [Capsicum annuum]
Caz02g32040	29.4201	33.882	30.7476	38.5378	39.2062	43.0373	down	Ras-related protein RABB1b OS=Arabidopsis thaliana OX=3702 GN=RABB1B PE=2 SV=1	PREDICTED: ras-related protein RABB1b [Capsicum annuum]
Caz07g12170	0.894191	1.0916	1.56202	0.495865	0.290053	0.331816	up	--	PREDICTED: pentatricopeptide repeat-containing protein At5g65560-like [Capsicum annuum]
Caz06g17890	31.3717	61.7256	6.93501	1.04774	4.50796	3.77698	up	Zinc finger protein ZAT9 OS=Arabidopsis thaliana OX=3702 GN=ZAT9 PE=2 SV=1	PREDICTED: zinc finger protein ZAT1 [Capsicum annuum]
Caz06g30340	19.1819	22.2731	16.2064	10.1548	7.72075	9.10867	up	--	PREDICTED: nodal modulator 3 [Capsicum annuum]
Caz03g17120	63.5462	61.6554	85.6137	128.392	166.039	175.359	down	Cytochrome b5 isoform E OS=Arabidopsis thaliana OX=3702 GN=CYTB5-E PE=1 SV=2	Cytochrome b5 [Capsicum annuum]
Caz11g09610	9.28927	9.20345	12.9267	10.4579	15.6674	16.5355	down	eIF-2-alpha kinase GCN2 OS=Arabidopsis thaliana OX=3702 GN=GCN2 PE=2 SV=2	PREDICTED: eIF-2-alpha kinase GCN2 isoform X2 [Capsicum annuum]
Caz01g36340	14.2224	16.0844	10.0778	3.94867	6.98891	6.33502	up	--	PREDICTED: uncharacterized protein LOC107848306 isoform X2 [Capsicum annuum]
Caz02g02590	0.883191	2.32904	1.33727	0.344766	0.171033	0.402501	up	Plant intracellular Ras-group-related LRR protein 4 OS=Arabidopsis thaliana OX=3702 GN=PIRL4 PE=1 SV=1	PREDICTED: plant intracellular Ras-group-related LRR protein 4-like [Capsicum annuum]
Caz09g22880	1.54715	1.64693	1.15645	0.303896	0.525011	0.522924	up	1-aminocyclopropane-1-carboxylate oxidase homolog 3 OS=Arabidopsis thaliana OX=3702 GN=At1g06650 PE=2 SV=1	PREDICTED: 1-aminocyclopropane-1-carboxylate oxidase homolog 1-like [Capsicum annuum]
Caz05g00530	19.6361	19.4975	30.7987	3.57349	5.63466	5.97783	up	Probable calcium-binding protein CML35 OS=Arabidopsis thaliana OX=3702 GN=CML35 PE=2 SV=2	PREDICTED: probable calcium-binding protein CML36 [Capsicum annuum]
Caz09g02890	98.2675	114.712	100.888	32.0376	50.0543	52.8338	up	Glutathione hydrolase 3 OS=Arabidopsis thaliana OX=3702 GN=GGT3 PE=2 SV=1	PREDICTED: gamma-glutamyltranspeptidase 3 isoform X1 [Capsicum annuum]
Caz01g13740	16.9877	20.4855	19.2075	11.5827	5.34342	5.87296	up	Homeobox-leucine zipper protein ANTHOCYANINLESS 2 OS=Arabidopsis thaliana OX=3702 GN=ANL2 PE=2 SV=1	Homeobox-leucine zipper protein ANTHOCYANINLESS 2 [Capsicum annuum]
Caz10g08940	24.1594	26.3771	18.1445	53.4232	34.4733	35.1372	down	Alanine--glyoxylate aminotransferase 2 homolog 2, mitochondrial OS=Arabidopsis thaliana OX=3702 GN=AGT3 PE=1 SV=2	PREDICTED: alanine--glyoxylate aminotransferase 2 homolog 2, mitochondrial-like [Capsicum annuum]
Caz04g23680	4.00255	3.73233	3.84822	7.25375	7.37533	6.7636	down	ATP sulfurylase 1, chloroplastic OS=Arabidopsis thaliana OX=3702 GN=APS1 PE=1 SV=1	ATP-sulfurylase 3, chloroplastic [Capsicum annuum]
Caz07g01270	0	0.369743	0.825083	3.07367	26.0889	27.0228	down	Defensin NsD7 OS=Nicotiana suaveolens OX=200320 PE=1 SV=1	Defensin-like protein [Capsicum annuum]
Caz02g21670	13.4381	12.3208	15.2354	17.5301	19.3573	19.0789	down	Bifunctional nuclease 2 OS=Oryza sativa subsp. japonica OX=39947 GN=BBD2 PE=2 SV=1	PREDICTED: bifunctional nuclease 2 isoform X2 [Capsicum annuum]
Caz10g14670	41.6299	32.3316	30.4591	73.2348	64.5385	72.5375	down	--	PREDICTED: uncharacterized protein LOC107843576 isoform X2 [Capsicum annuum]
Caz08g16890	7.62339	6.97449	6.04515	8.86224	8.75062	8.57564	down	Uncharacterized protein At4g06598 OS=Arabidopsis thaliana OX=3702 GN=At4g06598 PE=2 SV=2	PREDICTED: uncharacterized protein At4g06598 [Capsicum annuum]
Caz08g11620	0.534119	0.517362	0.249511	0.048941	0.031398	0.061846	up	FRIGIDA-like protein 2 OS=Arabidopsis thaliana OX=3702 GN=FRL2 PE=3 SV=1	putative myosin-10-like isoform X2 [Capsicum annuum]
Caz07g06480	9.87932	11.9762	4.31091	2.76707	1.47733	1.66972	up	Tyrosine--tRNA ligase, chloroplastic/mitochondrial OS=Arabidopsis thaliana OX=3702 GN=EMB2768 PE=2 SV=1	PREDICTED: tyrosine--tRNA ligase, chloroplastic/mitochondrial [Capsicum annuum]
Caz02g19340	5.13016	7.87475	3.16312	0.367777	0.960505	0.943363	up	Homeobox protein knotted-1-like LET6 OS=Solanum lycopersicum OX=4081 GN=LET6 PE=2 SV=1	Homeobox protein SHOOT MERISTEMLESS [Capsicum annuum]
Caz08g10840	4.64482	7.8997	4.49182	1.55529	2.91436	2.59233	up	F-box protein At5g07610 OS=Arabidopsis thaliana OX=3702 GN=At5g07610 PE=2 SV=1	Ribosome biogenesis protein BMS1 -like protein [Capsicum baccatum]
Caz05g13770	0.251431	0.278352	0.215912	0.376151	0.508812	0.473055	down	Auxin response factor 5 OS=Oryza sativa subsp. japonica OX=39947 GN=ARF5 PE=2 SV=2	PREDICTED: auxin response factor 19-like [Capsicum annuum]
Caz01g41520	5.86749	2.72224	5.18779	7.20336	7.7123	8.61709	down	--	PREDICTED: uncharacterized protein LOC107851456 [Capsicum annuum]
Caz10g05020	0	0.161325	0	4.95071	10.0787	10.0039	down	--	PREDICTED: cell differentiation protein RCD1 homolog isoform X1 [Capsicum annuum]
Caz08g05340	19.335	24.0204	17.0492	9.61739	7.50129	8.52782	up	Protein arginine N-methyltransferase PRMT10 OS=Arabidopsis thaliana OX=3702 GN=PRMT10 PE=1 SV=1	Protein arginine N-methyltransferase PRMT10 [Capsicum annuum]
Caz12g11070	0.215911	0.116576	0.042348	1.6125	4.66671	4.69184	down	Secoisolariciresinol dehydrogenase (Fragment) OS=Forsythia intermedia OX=55183 PE=1 SV=1	PREDICTED: secoisolariciresinol dehydrogenase-like [Capsicum annuum]
Caz01g14110	3.89778	4.86191	3.70806	2.20389	1.71616	1.98752	up	Peptidyl-prolyl cis-trans isomerase FKBP43 OS=Arabidopsis thaliana OX=3702 GN=FKBP43 PE=2 SV=1	PREDICTED: peptidyl-prolyl cis-trans isomerase FKBP43-like isoform X1 [Capsicum annuum]
Caz09g21690	171.26	221.497	197.593	261.023	285.069	277.399	down	Heterodimeric geranylgeranyl pyrophosphate synthase small subunit, chloroplastic OS=Arabidopsis thaliana OX=3702 GN=GGR PE=1 SV=2	Heterodimeric geranylgeranyl pyrophosphate synthase small subunit, chloroplastic [Capsicum annuum]
Caz08g05080	10.8108	8.45463	15.7804	60.4694	29.4485	30.3506	down	Probable lactoylglutathione lyase, chloroplastic OS=Arabidopsis thaliana OX=3702 GN=At1g67280 PE=1 SV=1	PREDICTED: putative lactoylglutathione lyase isoform X1 [Capsicum annuum]
Caz08g05390	40.6748	54.1172	47.1705	24.8755	24.4571	22.6626	up	Peptidyl-prolyl cis-trans isomerase CYP95 OS=Arabidopsis thaliana OX=3702 GN=CYP95 PE=1 SV=2	PREDICTED: peptidyl-prolyl cis-trans isomerase CYP95 isoform X1 [Capsicum annuum]
Caz04g00780	5.12013	8.3147	6.43319	3.12084	2.26198	2.54665	up	BTB/POZ domain-containing protein At2g30600 OS=Arabidopsis thaliana OX=3702 GN=At2g30600/At2g30610 PE=2 SV=1	PREDICTED: BTB/POZ domain-containing protein At2g30600 isoform X1 [Capsicum annuum]
Caz06g27740	43.0467	11.2184	9.28721	110.195	85.6077	87.2627	down	--	PREDICTED: uncharacterized protein LOC107873564 [Capsicum annuum]
Caz02g29400	1.49687	2.26164	1.55922	0.25065	0.528256	0.293	up	Pentatricopeptide repeat-containing protein At5g39350 OS=Arabidopsis thaliana OX=3702 GN=PCMP-E16 PE=2 SV=1	PREDICTED: pentatricopeptide repeat-containing protein At5g39350-like [Capsicum annuum]
Caz12g07180	9.44094	8.33921	6.89665	13.9331	11.3817	12.4663	down	Probable E3 ubiquitin-protein ligase ARI2 OS=Arabidopsis thaliana OX=3702 GN=ARI2 PE=2 SV=1	PREDICTED: probable E3 ubiquitin-protein ligase ARI2 [Capsicum annuum]
Caz07g10840	0.940552	0.637167	0.920454	2.09612	1.65385	1.74257	down	Xyloglucan galactosyltransferase XLT2 OS=Arabidopsis thaliana OX=3702 GN=XLT2 PE=1 SV=1	putative ATP-dependent RNA helicase YTHDC2-like [Capsicum annuum]
Caz08g17700	22.3903	25.1695	21.296	34.1093	29.8036	28.3137	down	--	hypothetical protein FXO38_16384 [Capsicum annuum]
Caz11g15060	2.87046	4.35539	2.39684	1.12856	0.911149	0.901944	up	Pentatricopeptide repeat-containing protein At1g59720, chloroplastic/mitochondrial OS=Arabidopsis thaliana OX=3702 GN=PCMP-H51 PE=1 SV=2	PREDICTED: pentatricopeptide repeat-containing protein At1g59720, chloroplastic/mitochondrial [Capsicum annuum]
Caz07g20180	0.15397	0.155914	0.110121	0.123712	1.06493	1.0835	down	Putative callose synthase 8 OS=Arabidopsis thaliana OX=3702 GN=CALS8 PE=3 SV=2	PREDICTED: putative callose synthase 8 isoform X1 [Capsicum annuum]
Caz03g35090	2.227	3.00256	1.29042	0.261744	0.31015	0.240718	up	Histone-lysine N-methyltransferase ASHR2 OS=Arabidopsis thaliana OX=3702 GN=ASHR2 PE=2 SV=3	Histone-lysine N-methyltransferase ASHR2 [Capsicum chinense]
Caz03g35340	1.16188	2.12297	2.03521	0.562273	0.365107	0.607318	up	Putative pentatricopeptide repeat-containing protein At3g23330 OS=Arabidopsis thaliana OX=3702 GN=PCMP-H32 PE=3 SV=1	PREDICTED: putative pentatricopeptide repeat-containing protein At3g23330 isoform X1 [Capsicum annuum]
Caz03g37320	4.41925	6.13061	2.98887	0.707739	1.29631	1.71209	up	DEAD-box ATP-dependent RNA helicase 13 OS=Arabidopsis thaliana OX=3702 GN=RH13 PE=2 SV=3	DEAD-box ATP-dependent RNA helicase 13 [Capsicum annuum]
Caz06g06860	236.809	179.331	116.565	328.081	251.136	253.602	down	Inositol transporter 1 OS=Arabidopsis thaliana OX=3702 GN=INT1 PE=1 SV=1	PREDICTED: inositol transporter 1 isoform X1 [Capsicum annuum]
Caz03g11010	5.40133	13.3366	3.009	0.28695	0.95876	1.11406	up	Notchless protein homolog OS=Arabidopsis thaliana OX=3702 GN=NLE1 PE=2 SV=1	PREDICTED: notchless protein homolog isoform X1 [Capsicum annuum]
Caz09g16300	7.12622	5.67913	5.57016	1.97442	3.81555	2.69614	up	Protein RETICULATA, chloroplastic OS=Arabidopsis thaliana OX=3702 GN=RE PE=1 SV=1	putative dynein light chain LC6, flagellar outer arm-like isoform X1 [Capsicum annuum]
Caz08g20600	5.66975	6.15299	6.27682	8.19307	6.75928	8.36543	down	--	PREDICTED: uncharacterized protein LOC107840189 [Capsicum annuum]
Caz09g01950	78.9335	89.144	93.4409	44.058	40.41	38.3224	up	Protein BUNDLE SHEATH DEFECTIVE 2, chloroplastic OS=Arabidopsis thaliana OX=3702 GN=BSD2 PE=1 SV=1	PREDICTED: uncharacterized protein LOC107840747 [Capsicum annuum]
Caz11g09880	38.8363	42.2455	35.6585	22.6023	16.4751	15.5265	up	Outer envelope protein 80, chloroplastic OS=Arabidopsis thaliana OX=3702 GN=OEP80 PE=2 SV=1	Outer envelope protein 80, chloroplastic [Capsicum annuum]
Caz01g14980	33.6139	36.665	38.5439	16.6384	17.7742	20.2509	up	Enoyl-[acyl-carrier-protein] reductase [NADH], chloroplastic OS=Arabidopsis thaliana OX=3702 GN=MOD1 PE=1 SV=1	PREDICTED: enoyl-[acyl-carrier-protein] reductase [NADH], chloroplastic-like isoform X1 [Capsicum annuum]
Caz10g12620	5.50053	0.206615	0.288832	6.93312	14.979	13.5909	down	EID1-like F-box protein 3 OS=Arabidopsis thaliana OX=3702 GN=EDL3 PE=2 SV=1	EID1-like F-box protein 3 [Capsicum annuum]
Caz08g08800	15.8464	20.3796	10.1436	5.20533	4.34781	2.99904	up	Protein WHAT'S THIS FACTOR 1 homolog, chloroplastic OS=Arabidopsis thaliana OX=3702 GN=At4g01037 PE=3 SV=1	PREDICTED: protein ROOT PRIMORDIUM DEFECTIVE 1 [Capsicum annuum]
Caz11g12120	30.4428	39.2534	22.394	13.6803	14.3177	13.5151	up	--	PREDICTED: uncharacterized protein LOC107847562 [Capsicum annuum]
Caz08g02680	82.8478	43.0923	55.9439	113.038	110.843	114.683	down	Zinc finger CCCH domain-containing protein 20 OS=Arabidopsis thaliana OX=3702 GN=At2g19810 PE=2 SV=1	PREDICTED: zinc finger CCCH domain-containing protein 20-like [Capsicum annuum]
Caz03g05740	0.700119	1.14444	0.935276	0.100248	0.080993	0.135369	up	Pentatricopeptide repeat-containing protein At1g80880, mitochondrial OS=Arabidopsis thaliana OX=3702 GN=At1g80880 PE=2 SV=1	Pentatricopeptide repeat-containing protein, mitochondrial [Capsicum annuum]
Caz10g02040	14.2878	17.9843	15.3968	6.76558	8.30268	9.48268	up	Protein DETOXIFICATION 18 OS=Arabidopsis thaliana OX=3702 GN=DTX18 PE=2 SV=1	PREDICTED: protein DETOXIFICATION 18-like [Capsicum annuum]
Caz03g39090	6.42682	7.28529	2.31806	0.808119	1.84836	2.08321	up	Receptor like protein kinase S.2 OS=Arabidopsis thaliana OX=3702 GN=LECRKS2 PE=2 SV=2	PREDICTED: receptor like protein kinase S.2 [Capsicum annuum]
Caz12g18370	7.9708	7.14433	4.7833	8.73492	10.9065	11.6636	down	Polyprenol reductase 1 OS=Arabidopsis thaliana OX=3702 GN=PPRD1 PE=1 SV=1	PREDICTED: very-long-chain enoyl-CoA reductase-like [Capsicum annuum]
Caz03g17830	4.7829	4.85938	2.18179	1.40203	1.32285	1.49335	up	Phosphatidylinositol 4-kinase gamma 3 OS=Arabidopsis thaliana OX=3702 GN=PI4KG3 PE=2 SV=1	Phosphatidylinositol 4-kinase gamma 2 [Capsicum annuum]
Caz03g37660	4.17464	5.6907	3.13298	2.19558	1.43161	1.89132	up	Retinoblastoma-related protein 1 OS=Nicotiana benthamiana OX=4100 GN=RBR1 PE=2 SV=1	PREDICTED: retinoblastoma-related protein 1 isoform X2 [Capsicum annuum]
Caz03g08950	25.9923	27.2	19.6936	8.34904	13.9274	14.7466	up	Protein KINESIN LIGHT CHAIN-RELATED 3 OS=Arabidopsis thaliana OX=3702 GN=KLCR3 PE=2 SV=1	putative 1-deoxy-D-xylulose 5-phosphate reductoisomerase, chloroplastic-like [Capsicum annuum]
Caz07g10620	18.5955	18.8909	35.7898	23.4808	51.2447	55.9826	down	Protein JASON OS=Arabidopsis thaliana OX=3702 GN=JASON PE=2 SV=1	PREDICTED: protein JASON-like isoform X1 [Capsicum annuum]
Caz02g11400	7.00006	10.9763	5.86379	1.38279	1.61979	1.81038	up	Protein PLASTID TRANSCRIPTIONALLY ACTIVE 12, chloroplastic OS=Arabidopsis thaliana OX=3702 GN=PTAC12 PE=1 SV=1	PREDICTED: protein PLASTID TRANSCRIPTIONALLY ACTIVE 12 [Capsicum annuum]
Caz10g19090	1.07142	1.479	0.755271	0.362082	0.336686	0.475995	up	Pentatricopeptide repeat-containing protein At1g59720, chloroplastic/mitochondrial OS=Arabidopsis thaliana OX=3702 GN=PCMP-H51 PE=1 SV=2	PREDICTED: pentatricopeptide repeat-containing protein At1g59720, chloroplastic/mitochondrial-like [Capsicum annuum]
Caz03g32670	5.3479	3.96759	2.78021	9.55559	8.71481	8.18885	down	--	PREDICTED: uncharacterized protein YwkD isoform X2 [Capsicum annuum]
Caz01g00790	8.80972	6.95477	9.56407	11.4343	13.4327	13.5053	down	Probable trehalase OS=Oryza sativa subsp. japonica OX=39947 GN=Os10g0521000 PE=2 SV=1	PREDICTED: probable trehalase [Capsicum annuum]
Caz05g08720	1.88219	0.816861	2.68512	32.0674	25.3496	25.4061	down	Xanthotoxin 5-hydroxylase CYP82C4 OS=Arabidopsis thaliana OX=3702 GN=CYP82C4 PE=1 SV=1	hypothetical protein T459_14353 [Capsicum annuum]
Caz01g23200	16.3554	36.3538	13.6106	5.81986	9.72354	11.2418	up	Transcription factor bHLH130 OS=Arabidopsis thaliana OX=3702 GN=BHLH130 PE=1 SV=1	Transcription factor bHLH81 [Capsicum annuum]
Caz08g09580	5.59315	8.18389	5.80052	1.51079	2.53797	1.92097	up	DNA-directed RNA polymerase V subunit 1 OS=Arabidopsis thaliana OX=3702 GN=NRPE1 PE=1 SV=1	DNA-directed RNA polymerase V subunit 1 [Capsicum annuum]
Caz08g18430	4.23087	5.90609	6.98068	1.45534	1.32055	1.74496	up	Probable DNA helicase MCM9 OS=Arabidopsis thaliana OX=3702 GN=MCM9 PE=3 SV=1	putative DNA helicase MCM9 [Capsicum annuum]
Caz01g26800	10.2155	12.1538	8.55449	5.80322	4.82073	5.27931	up	RAN GTPase-activating protein 2 OS=Arabidopsis thaliana OX=3702 GN=RANGAP2 PE=1 SV=2	PREDICTED: RAN GTPase-activating protein 2 [Capsicum annuum]
Caz07g17630	13.787	18.4795	11.7735	7.27194	7.10993	8.74427	up	60S ribosomal protein L11-1 OS=Arabidopsis thaliana OX=3702 GN=RPL11A PE=2 SV=2	60S ribosomal protein L11 [Capsicum annuum]
Caz08g21220	4.22388	6.41934	3.65838	1.40267	2.68792	2.26257	up	Receptor-like kinase TMK2 OS=Arabidopsis thaliana OX=3702 GN=TMK2 PE=1 SV=1	PREDICTED: leucine-rich repeat receptor-like protein kinase PEPR2 [Capsicum annuum]
Caz08g04180	21.6725	25.8382	23.4226	7.37532	15.3722	13.245	up	26S proteasome regulatory subunit 6A homolog OS=Solanum lycopersicum OX=4081 GN=TBP1 PE=2 SV=1	PREDICTED: 26S protease regulatory subunit 6A homolog [Capsicum annuum]
Caz09g15580	1.16851	0.828317	0.64457	4.316	1.59907	1.65317	down	--	PREDICTED: uncharacterized protein LOC107842113 [Capsicum annuum]
Caz06g10220	7.33466	10.9542	6.8056	1.93931	2.90605	2.97404	up	Histone-binding protein MSI1 OS=Arabidopsis thaliana OX=3702 GN=MSI1 PE=1 SV=1	putative protein TPX2-like [Capsicum annuum]
Caz06g29590	0.260674	0.336448	0.570975	0.892878	3.20499	2.908	down	NAC domain-containing protein 21/22 OS=Arabidopsis thaliana OX=3702 GN=NAC021 PE=1 SV=2	Protein CUP-SHAPED COTYLEDON 2 [Capsicum annuum]
Caz09g13840	3.18296	3.13512	3.09697	1.13976	1.19338	1.20742	up	Calcium-dependent protein kinase 13 OS=Arabidopsis thaliana OX=3702 GN=CPK13 PE=1 SV=2	PREDICTED: calcium-dependent protein kinase 13 [Capsicum annuum]
Caz04g05480	1129.46	564.582	1344.02	4081.46	2980.04	2570.76	down	--	hypothetical protein BC332_11903 [Capsicum chinense]
Caz03g06660	20.6453	17.0804	16.4327	32.2178	28.5946	26.6323	down	DCC family protein At1g52590, chloroplastic OS=Arabidopsis thaliana OX=3702 GN=At1g52590 PE=2 SV=1	PREDICTED: DCC family protein At1g52590, chloroplastic [Capsicum annuum]
Caz06g29930	0.730918	0.665972	0.457216	0.209694	0.20865	0.120916	up	Putative pentatricopeptide repeat-containing protein At1g12700, mitochondrial OS=Arabidopsis thaliana OX=3702 GN=At1g12700 PE=3 SV=1	PREDICTED: pentatricopeptide repeat-containing protein At1g62670, mitochondrial-like isoform X2 [Capsicum annuum]
Caz03g27000	22.0668	18.829	28.9614	32.9051	30.1974	32.6047	down	Heterogeneous nuclear ribonucleoprotein 1 OS=Arabidopsis thaliana OX=3702 GN=RNP1 PE=1 SV=1	Heterogeneous nuclear ribonucleoprotein 1 [Capsicum annuum]
Caz10g03910	1.43829	1.23355	0.982243	0.147761	0.344648	0.31182	up	Putative pentatricopeptide repeat-containing protein At1g03510 OS=Arabidopsis thaliana OX=3702 GN=PCMP-E3 PE=3 SV=1	PREDICTED: putative pentatricopeptide repeat-containing protein At1g03510 [Capsicum annuum]
Caz02g17580	5.18373	6.66928	0.726992	0.10539	0.457643	0.412751	up	Sugar carrier protein C OS=Ricinus communis OX=3988 GN=STC PE=2 SV=1	PREDICTED: sugar carrier protein C [Capsicum annuum]
Caz01g01550	0.558089	0.718642	0.691526	0.24559	0.230293	0.320914	up	Transcription termination factor MTEF18, mitochondrial OS=Arabidopsis thaliana OX=3702 GN=MTERF18 PE=1 SV=1	putative transcription elongation factor A protein 2-like [Capsicum annuum]
Caz06g03510	6.51224	9.25115	4.34297	2.28806	1.5491	1.98418	up	Pentatricopeptide repeat-containing protein At4g18975, chloroplastic OS=Arabidopsis thaliana OX=3702 GN=At4g18975 PE=2 SV=2	putative pentatricopeptide repeat-containing protein, chloroplastic-like isoform 2 [Capsicum annuum]
Caz04g01600	60.063	39.734	85.3369	78.739	124.113	129.913	down	Protein PSK SIMULATOR 2 OS=Arabidopsis thaliana OX=3702 GN=PSI2 PE=2 SV=2	PREDICTED: uncharacterized protein LOC107866874 [Capsicum annuum]
Caz03g12810	195.299	215.258	186.934	208.65	276.76	283.882	down	Protein transport protein Sec61 subunit gamma-1 OS=Arabidopsis thaliana OX=3702 GN=SEC61G1 PE=1 SV=1	protein transport protein sec61 subunit gamma-2 [Nicotiana attenuata]
Caz09g13630	19.1739	16.717	15.1611	20.9935	22.4293	23.049	down	Protein YIP4b OS=Arabidopsis thaliana OX=3702 GN=YIP4B PE=1 SV=1	PREDICTED: protein YIPF6 homolog [Capsicum annuum]
Caz03g34110	31.9555	55.945	29.2323	6.48768	9.15755	10.225	up	Probable nucleolar protein 5-2 OS=Arabidopsis thaliana OX=3702 GN=NOP5-2 PE=1 SV=1	PREDICTED: probable nucleolar protein 5-2 [Capsicum annuum]
Caz06g16500	202.121	95.1786	159.969	429.579	359.268	368.461	down	--	PREDICTED: uncharacterized protein LOC107872861 [Capsicum annuum]
Caz05g12950	18.9448	18.7297	20.601	23.6742	28.2667	28.2961	down	Pyridoxine/pyridoxamine 5'-phosphate oxidase 2 OS=Arabidopsis thaliana OX=3702 GN=PPOX2 PE=1 SV=2	PREDICTED: pyridoxine/pyridoxamine 5'-phosphate oxidase 2 isoform X2 [Capsicum annuum]
Caz08g09700	5.09114	10.2757	2.10504	0.321271	1.43095	1.88525	up	Thioredoxin-like protein CITRX, chloroplastic OS=Solanum tuberosum OX=4113 GN=CITRX PE=3 SV=1	PREDICTED: thioredoxin-like protein CITRX, chloroplastic [Capsicum annuum]
Caz06g07450	0.3765	0.172147	0.162199	0.50234	0.887033	1.09489	down	Aluminum-activated malate transporter 4 OS=Arabidopsis thaliana OX=3702 GN=ALMT4 PE=3 SV=1	PREDICTED: aluminum-activated malate transporter 4-like [Capsicum annuum]
Caz11g14580	12.1795	12.3032	10.5782	7.09438	5.84939	5.64521	up	Nuclear pore complex protein NUP88 OS=Arabidopsis thaliana OX=3702 GN=NUP88 PE=1 SV=1	PREDICTED: nuclear pore complex protein NUP88 [Capsicum annuum]
Caz08g11080	1.74415	3.05564	0.784296	0.325495	0.655306	0.397644	up	Phototropin-2 OS=Arabidopsis thaliana OX=3702 GN=PHOT2 PE=1 SV=2	Phototropin-2 [Capsicum annuum]
Caz03g10100	9.52438	4.35668	8.39828	17.6602	16.7233	18.1899	down	--	hypothetical protein T459_10239 [Capsicum annuum]
Caz06g00090	11.5529	14.4914	14.7601	5.07824	8.16442	7.66584	up	Cell division control protein 48 homolog C OS=Arabidopsis thaliana OX=3702 GN=CDC48C PE=2 SV=2	Cell division control protein 48 -like protein C [Capsicum annuum]
Caz06g20340	7.55923	11.3111	3.42889	1.10131	1.79402	1.92159	up	--	hypothetical protein BC332_15490 [Capsicum chinense]
Caz02g08240	8.39466	7.89012	9.15502	9.13286	11.373	12.1877	down	--	PREDICTED: uncharacterized protein LOC107858827 [Capsicum annuum]
Caz09g00090	0.445338	0.671426	0.585039	0.096838	0.125722	0.18847	up	Calpain-type cysteine protease DEK1 OS=Arabidopsis thaliana OX=3702 GN=DEK1 PE=1 SV=1	Calpain-type cysteine protease DEK1 [Capsicum chinense]
Caz04g20260	116.34	166.115	55.2812	313.967	498.786	462.146	down	Snakin-1 OS=Solanum tuberosum OX=4113 GN=SN1 PE=1 SV=1	PREDICTED: peamaclein-like [Capsicum annuum]
Caz02g09780	17.5315	19.8851	12.9362	9.02169	4.53269	4.13619	up	Leucine--tRNA ligase, cytoplasmic OS=Arabidopsis thaliana OX=3702 GN=At1g09620 PE=1 SV=1	Leucine--tRNA ligase, cytoplasmic [Capsicum annuum]
Caz05g14880	3.7036	0.935199	2.00038	5.97223	7.50934	7.67065	down	ABC transporter G family member 11 OS=Arabidopsis thaliana OX=3702 GN=ABCG11 PE=1 SV=1	PREDICTED: ABC transporter G family member 11-like [Capsicum annuum]
Caz03g04030	9.53972	11.2945	10.1183	5.55592	5.31919	5.46006	up	Probable serine/threonine-protein kinase SIS8 OS=Arabidopsis thaliana OX=3702 GN=SIS8 PE=1 SV=1	PREDICTED: serine/threonine-protein kinase EDR1-like isoform X2 [Capsicum annuum]
Caz11g21500	8.90043	10.417	7.55041	2.57317	3.31726	4.36344	up	UPF0481 protein At3g47200 OS=Arabidopsis thaliana OX=3702 GN=At3g47200 PE=2 SV=1	PREDICTED: UPF0481 protein At3g47200-like isoform X1 [Capsicum annuum]
Caz06g21520	2.50439	3.26216	4.551	0.714918	1.16267	1.06865	up	Anaphase-promoting complex subunit 1 OS=Arabidopsis thaliana OX=3702 GN=APC1 PE=2 SV=1	PREDICTED: anaphase-promoting complex subunit 1 isoform X2 [Capsicum annuum]
Caz12g23160	5.18582	7.53033	4.18459	1.17214	1.15692	0.966967	up	Protease Do-like 10, mitochondrial OS=Arabidopsis thaliana OX=3702 GN=DEGP10 PE=2 SV=1	putative protease Do-like 3, mitochondrial [Capsicum annuum]
Caz04g11310	29.3202	22.7725	26.5827	25.8593	39.7962	42.3009	down	Ras-related protein Rab7 OS=Vigna aconitifolia OX=3918 PE=2 SV=1	Ras-related protein Rab7 [Capsicum annuum]
Caz02g00530	81.5328	126.034	73.9254	20.4185	22.5486	20.6616	up	Nucleolin 2 OS=Oryza sativa subsp. japonica OX=39947 GN=Os04g0620700 PE=2 SV=2	PREDICTED: nucleolin 1 [Capsicum annuum]
Caz05g00770	1.62618	2.19207	1.17106	0.553133	0.464063	0.557652	up	Pentatricopeptide repeat-containing protein At2g39620 OS=Arabidopsis thaliana OX=3702 GN=PCMP-E33 PE=3 SV=1	PREDICTED: pentatricopeptide repeat-containing protein At2g39620 [Capsicum annuum]
Caz03g39020	30.6415	25.189	24.6087	36.1483	49.3476	54.417	down	ER lumen protein-retaining receptor OS=Petunia hybrida OX=4102 GN=ERD2 PE=2 SV=1	PREDICTED: ER lumen protein-retaining receptor [Capsicum annuum]
Caz03g07180	1.39507	1.76467	0.796099	0.218961	0.250055	0.333758	up	Pentatricopeptide repeat-containing protein At3g47530 OS=Arabidopsis thaliana OX=3702 GN=PCMP-H76 PE=2 SV=1	PREDICTED: pentatricopeptide repeat-containing protein At3g47530 [Capsicum annuum]
Caz02g17470	16.4546	22.4159	15.7554	10.024	8.57543	9.24563	up	--	PREDICTED: telomerase Cajal body protein 1 [Capsicum annuum]
Caz05g17450	0.710021	0.560604	0.925842	0.863657	3.87788	4.00777	down	Protein DA1-related 2 OS=Arabidopsis thaliana OX=3702 GN=DAR2 PE=1 SV=1	Protein DA1-related 2 [Capsicum annuum]
Caz10g01340	75.3237	88.857	73.2585	99.1701	102.426	104.011	down	Probable histone H2A.3 OS=Arabidopsis thaliana OX=3702 GN=At4g27230 PE=1 SV=1	PREDICTED: histone H2A.6-like [Capsicum annuum]
Caz12g24650	3.09813	4.20209	3.41962	1.5044	1.86626	1.92285	up	Elongator complex protein 4 OS=Arabidopsis thaliana OX=3702 GN=ELP4 PE=1 SV=1	PREDICTED: elongator complex protein 4 isoform X1 [Capsicum annuum]
Caz03g41100	44.2221	44.4077	46.5377	56.7873	56.0241	59.1316	down	Probable UDP-N-acetylglucosamine--peptide N-acetylglucosaminyltransferase SEC OS=Arabidopsis thaliana OX=3702 GN=SEC PE=1 SV=1	PREDICTED: probable UDP-N-acetylglucosamine--peptide N-acetylglucosaminyltransferase SEC [Capsicum annuum]
Caz03g40230	28.4842	18.4814	18.314	28.6818	43.6395	41.8329	down	--	putative thylakoid lumenal 19 kDa protein, chloroplastic-like [Capsicum annuum]
Caz02g23010	1.0029	1.9126	0.865038	0.262155	0.39526	0.301978	up	Pentatricopeptide repeat-containing protein At5g44230 OS=Arabidopsis thaliana OX=3702 GN=PCMP-H17 PE=2 SV=1	Pentatricopeptide repeat-containing protein [Capsicum annuum]
Caz03g23580	47.456	59.5778	49.4948	25.1083	31.3859	28.7751	up	Translocase of chloroplast 34, chloroplastic OS=Arabidopsis thaliana OX=3702 GN=TOC34 PE=1 SV=2	PREDICTED: translocase of chloroplast 34, chloroplastic-like [Capsicum annuum]
Caz10g05830	24.2474	16.2968	24.0015	47.6795	71.0199	71.4596	down	--	PREDICTED: NDR1/HIN1-Like protein 3 [Capsicum annuum]
Caz03g00530	24.6509	28.7955	29.1587	11.8059	12.0067	11.9934	up	Alanine aminotransferase 2, mitochondrial OS=Arabidopsis thaliana OX=3702 GN=ALAAT2 PE=1 SV=1	Alanine aminotransferase 2 [Capsicum annuum]
Caz07g09270	25.9759	28.4721	19.8534	32.8389	34.3657	33.6691	down	Thioredoxin-like 2, chloroplastic OS=Oryza sativa subsp. japonica OX=39947 GN=Os05g0200100 PE=2 SV=1	PREDICTED: thioredoxin-like 2, chloroplastic [Capsicum annuum]
Caz11g00430	2.12109	2.57532	1.85774	0.283523	0.289738	0.399469	up	Pentatricopeptide repeat-containing protein At2g29760, chloroplastic OS=Arabidopsis thaliana OX=3702 GN=PCMP-H33 PE=2 SV=1	PREDICTED: pentatricopeptide repeat-containing protein At4g02750-like [Capsicum annuum]
Caz01g02930	2.21752	2.93266	3.18477	1.43204	1.13145	1.07955	up	Protein MITOFERRINLIKE 1, chloroplastic OS=Arabidopsis thaliana OX=3702 GN=MFL1 PE=2 SV=1	PREDICTED: uncharacterized protein LOC107865478 [Capsicum annuum]
Caz03g31250	0.602868	0.215075	0.528971	2.09915	2.40972	2.56991	down	Caffeoylshikimate esterase OS=Arabidopsis thaliana OX=3702 GN=CSE PE=1 SV=1	PREDICTED: caffeoylshikimate esterase-like isoform X1 [Capsicum annuum]
Caz03g21020	26.1932	27.673	29.2574	16.3833	14.0152	14.257	up	Calcium-dependent protein kinase 17 OS=Arabidopsis thaliana OX=3702 GN=CPK17 PE=2 SV=1	putative esterase family protein [Capsicum annuum]
Caz06g00170	0.756608	1.00184	0.586408	0.043667	0.182196	0.091431	up	Pentatricopeptide repeat-containing protein At4g20770 OS=Arabidopsis thaliana OX=3702 GN=PCMP-E35 PE=3 SV=2	PREDICTED: pentatricopeptide repeat-containing protein At4g20770 isoform X1 [Capsicum annuum]
Caz06g28200	85.7823	100.686	73.0249	49.7042	44.9755	43.6753	up	40S ribosomal protein S4 OS=Solanum tuberosum OX=4113 GN=RPS4 PE=2 SV=1	40S ribosomal protein S4 [Capsicum annuum]
Caz05g22330	5.17661	12.5728	1.91027	0.118883	1.38934	0.500235	up	DNA repair protein recA homolog 3, mitochondrial OS=Arabidopsis thaliana OX=3702 GN=At2g19490 PE=2 SV=2	Protein RecA [Capsicum annuum]
Caz06g00710	45.906	50.1444	46.8208	27.7901	25.9579	25.9544	up	F-box protein At4g02760 OS=Arabidopsis thaliana OX=3702 GN=At4g02760 PE=4 SV=2	hypothetical protein BC332_17638 [Capsicum chinense]
Caz06g02150	4.10231	2.92331	6.13424	10.2995	7.57968	8.24617	down	--	pyridoxine 5'-phosphate oxidase-related family protein [Capsicum annuum]
Caz07g17140	15.0046	23.6812	13.1148	2.51806	5.52862	4.87922	up	Protein NUCLEAR FUSION DEFECTIVE 6, mitochondrial OS=Arabidopsis thaliana OX=3702 GN=NFD6 PE=3 SV=1	PREDICTED: protein NUCLEAR FUSION DEFECTIVE 6, chloroplastic/mitochondrial-like isoform X2 [Capsicum annuum]
Caz10g20790	24.5556	13.4784	39.1927	242.421	150.272	150.308	down	Late embryogenesis abundant protein 46 OS=Arabidopsis thaliana OX=3702 GN=LEA46 PE=2 SV=1	PREDICTED: 18 kDa seed maturation protein-like [Capsicum annuum]
Caz01g23050	5.37075	7.75345	4.81418	1.34505	1.50072	1.78837	up	DNA-directed RNA polymerase I subunit 2 OS=Arabidopsis thaliana OX=3702 GN=NRPA2 PE=2 SV=1	putative multiple C2 and transmembrane domain-containing protein 2-like [Capsicum annuum]
Caz09g21870	266.829	280.471	144.702	104.203	100.613	105.209	up	Histone deacetylase HDT1 OS=Solanum chacoense OX=4108 GN=HDT1 PE=2 SV=1	PREDICTED: histone deacetylase HDT1 [Capsicum annuum]
Caz04g03160	5.36168	7.37091	6.19902	1.45069	3.21102	3.06245	up	Probable methyltransferase PMT28 OS=Arabidopsis thaliana OX=3702 GN=At1g19430 PE=2 SV=1	PREDICTED: probable methyltransferase PMT28 [Capsicum annuum]
Caz06g11580	5.82926	8.25982	6.94951	0.64785	2.90885	3.09375	up	ABC transporter I family member 17 OS=Arabidopsis thaliana OX=3702 GN=ABCI17 PE=2 SV=1	PREDICTED: ABC transporter I family member 17-like [Capsicum annuum]
Caz07g12140	20.31	38.0224	7.8289	5.38761	5.2356	6.31359	up	Heat shock protein 90-6, mitochondrial OS=Arabidopsis thaliana OX=3702 GN=HSP90-6 PE=1 SV=1	PREDICTED: heat shock protein 90-6, mitochondrial [Capsicum annuum]
Caz01g01500	283.454	170.604	153.872	439.993	372.459	358.173	down	NAD(P)H-quinone oxidoreductase subunit S, chloroplastic OS=Arabidopsis thaliana OX=3702 GN=ndhS PE=1 SV=1	NAD(P)H-quinone oxidoreductase subunit S, chloroplastic [Capsicum annuum]
Caz01g05060	57.7937	74.3625	74.3037	32.982	33.4433	32.388	up	Phosphoribosylformylglycinamidine cyclo-ligase, chloroplastic OS=Arabidopsis thaliana OX=3702 GN=PUR5 PE=1 SV=2	PREDICTED: phosphoribosylformylglycinamidine cyclo-ligase, chloroplastic/mitochondrial-like [Capsicum annuum]
Caz02g16180	25.7371	33.0391	14.5493	118.56	46.4199	53.096	down	--	PREDICTED: uncharacterized protein LOC107859383 [Capsicum annuum]
Caz03g14490	7.14637	10.4735	7.17497	1.84213	2.98647	4.37331	up	--	hypothetical protein CQW23_07945 [Capsicum baccatum]
Caz04g00580	6.90557	11.3461	6.80198	2.19342	4.39516	3.66491	up	Glutamate receptor 3.3 OS=Arabidopsis thaliana OX=3702 GN=GLR3.3 PE=1 SV=1	PREDICTED: glutamate receptor 3.3 [Capsicum annuum]
Caz08g02110	9.17761	9.88392	9.97701	3.9799	6.18282	4.86885	up	Ornithine aminotransferase, mitochondrial OS=Arabidopsis thaliana OX=3702 GN=DELTA-OAT PE=1 SV=1	Ornithine aminotransferase, mitochondrial [Capsicum annuum]
Caz02g16710	3.47227	2.61095	3.4231	1.15664	1.0159	1.54088	up	Cold-responsive protein kinase 1 OS=Arabidopsis thaliana OX=3702 GN=CRPK1 PE=1 SV=1	PREDICTED: putative serine/threonine-protein kinase [Capsicum annuum]
Caz04g13870	4.37796	6.94578	6.81219	0.798777	2.44651	2.47989	up	Amidophosphoribosyltransferase 2, chloroplastic OS=Arabidopsis thaliana OX=3702 GN=ASE2 PE=1 SV=1	Amidophosphoribosyltransferase 2, chloroplastic [Capsicum annuum]
Caz04g00870	8.22757	8.16273	11.6013	11.6503	12.0109	13.1155	down	WD repeat-containing protein DWA2 OS=Arabidopsis thaliana OX=3702 GN=DWA2 PE=1 SV=1	PREDICTED: WD repeat-containing protein DWA2 [Capsicum annuum]
Caz10g18850	2.55498	3.87381	2.07402	0.934247	1.20529	1.43019	up	Myb family transcription factor PHL5 OS=Arabidopsis thaliana OX=3702 GN=PHL5 PE=2 SV=1	putative transcription factor KAN2 [Capsicum baccatum]
Caz08g21450	7.39548	5.89745	4.99784	30.828	37.8407	39.2561	down	Caffeoyl-CoA O-methyltransferase 6 OS=Nicotiana tabacum OX=4097 GN=CCOAOMT6 PE=2 SV=1	caffeoyl-CoA O-methyltransferase 6 [Capsicum annuum]
Caz06g08170	16.3019	22.814	7.6305	1.19447	3.31403	3.27365	up	18S rRNA (guanine-N(7))-methyltransferase RID2 OS=Arabidopsis thaliana OX=3702 GN=RID2 PE=1 SV=1	PREDICTED: probable 18S rRNA (guanine-N(7))-methyltransferase [Capsicum annuum]
Caz06g25560	4.1266	1.54084	2.61757	13.5994	9.5284	8.48517	down	--	PREDICTED: uncharacterized protein LOC107873463 [Capsicum annuum]
Caz04g20290	14.8756	18.876	9.13902	19.0938	51.7791	46.0488	down	Thioredoxin H-type OS=Ricinus communis OX=3988 PE=3 SV=1	PREDICTED: thioredoxin H-type [Capsicum annuum]
Caz12g02680	1.62949	2.22594	1.00272	0.160968	0.407004	0.359388	up	FIP1[V]-like protein OS=Arabidopsis thaliana OX=3702 GN=FIPS5 PE=1 SV=1	PREDICTED: uncharacterized protein LOC107850987 isoform X1 [Capsicum annuum]
Caz02g07260	21.7525	27.9514	21.317	5.50128	9.56456	10.2738	up	Coilin OS=Arabidopsis thaliana OX=3702 GN=COIL PE=1 SV=1	PREDICTED: coilin-like [Capsicum annuum]
Caz07g10040	24.2549	23.4139	14.1721	28.8325	29.3719	33.7176	down	--	putative topless-related protein 4-like isoform 1 [Capsicum annuum]
Caz03g31560	10.9533	9.44678	8.1312	20.4571	15.2081	16.3339	down	Probable ethylene response sensor 1 OS=Oryza sativa subsp. indica OX=39946 GN=ERS1 PE=2 SV=1	PREDICTED: ethylene response sensor 1-like [Capsicum annuum]
Caz12g00130	4.30867	6.37317	7.66216	2.13867	3.16504	3.44746	up	Calpain-type cysteine protease DEK1 OS=Arabidopsis thaliana OX=3702 GN=DEK1 PE=1 SV=1	Calpain-type cysteine protease DEK1 [Capsicum annuum]
Caz03g02480	12.0805	12.9122	7.75564	3.06584	2.7885	2.59496	up	Cytochrome c-type biogenesis CcmH-like mitochondrial protein OS=Oryza sativa subsp. indica OX=39946 GN=CCMH PE=3 SV=1	PREDICTED: cytochrome c-type biogenesis CcmH-like mitochondrial protein [Capsicum annuum]
Caz02g09430	115.317	153.612	124.441	50.4797	65.9969	70.7427	up	--	PREDICTED: glutathionyl-hydroquinone reductase YqjG-like isoform X1 [Capsicum annuum]
Caz03g14500	0.337373	0	0.230372	3.55233	1.1808	1.59586	down	Protein REDOX 2 OS=Catharanthus roseus OX=4058 GN=Redox2 PE=1 SV=1	Methylecgonone reductase [Capsicum annuum]
Caz05g21700	47.7459	43.8395	36.3907	49.9158	62.8289	61.9314	down	Copper transport protein ATX1 OS=Arabidopsis thaliana OX=3702 GN=ATX1 PE=1 SV=2	Copper transport protein ATX1 [Capsicum baccatum]
Caz10g01100	5.46013	10.8423	6.3312	0.524776	0.636286	1.3444	up	--	hypothetical protein BC332_24965 [Capsicum chinense]
Caz12g11080	1166.42	996.086	254.344	73.5813	230.304	219.65	up	Probable aquaporin PIP-type pTOM75 OS=Solanum lycopersicum OX=4081 PE=2 SV=1	PREDICTED: probable aquaporin PIP-type pTOM75 [Capsicum annuum]
Caz01g25430	131.937	172.005	84.9718	46.406	73.7549	65.0479	up	40S ribosomal protein S16 OS=Fritillaria agrestis OX=64177 GN=RPS16 PE=2 SV=1	PREDICTED: 40S ribosomal protein S16-like [Capsicum annuum]
Caz07g23150	17.4826	30.3401	9.29558	3.07373	7.2382	7.51425	up	Ras-related protein RABG2 OS=Arabidopsis thaliana OX=3702 GN=RABG2 PE=2 SV=2	PREDICTED: LOW QUALITY PROTEIN: septum-promoting GTP-binding protein 1 [Capsicum annuum]
Caz12g17000	4.08938	4.78704	4.71314	5.73133	7.01147	8.05134	down	--	PREDICTED: uncharacterized protein LOC107850849 [Capsicum annuum]
Caz07g19870	14.5822	12.282	12.1444	15.292	18.017	18.5577	down	E3 ubiquitin-protein ligase DA2 OS=Arabidopsis thaliana OX=3702 GN=DA2 PE=1 SV=1	PREDICTED: uncharacterized protein LOC107852029 [Capsicum annuum]
Caz07g16250	68.0894	102.536	30.9287	18.3895	18.9183	21.1884	up	Protochlorophyllide reductase, chloroplastic OS=Daucus carota OX=4039 GN=POR1 PE=2 SV=1	PREDICTED: protochlorophyllide reductase [Capsicum annuum]
Caz03g39540	1.07845	1.34658	1.56114	0.410819	0.544176	0.752213	up	Pentatricopeptide repeat-containing protein At1g04840 OS=Arabidopsis thaliana OX=3702 GN=PCMP-H64 PE=2 SV=1	PREDICTED: pentatricopeptide repeat-containing protein At1g04840 [Capsicum annuum]
Caz07g09260	12.4699	12.6107	20.6179	21.39	21.0447	22.3126	down	--	PREDICTED: uncharacterized protein LOC107877964 isoform X1 [Capsicum annuum]
Caz01g03960	44.4565	54.6855	21.2863	10.4868	15.3155	15.7633	up	F-box protein PP2-A12 OS=Arabidopsis thaliana OX=3702 GN=P2A12 PE=2 SV=1	PREDICTED: F-box protein PP2-A12 [Capsicum annuum]
Caz12g05440	10.821	14.4946	8.61852	4.80158	6.01138	5.85575	up	Pentatricopeptide repeat-containing protein At4g38150 OS=Arabidopsis thaliana OX=3702 GN=At4g38150 PE=2 SV=1	PREDICTED: pentatricopeptide repeat-containing protein At4g38150 [Capsicum annuum]
Caz07g15860	282.11	229.794	425.739	831.803	1156.19	1205.1	down	Endochitinase A OS=Nicotiana tabacum OX=4097 GN=CHN48 PE=1 SV=2	PREDICTED: endochitinase 4 [Capsicum annuum]
Caz04g18500	32.733	33.0075	31.078	15.9455	13.8532	14.7876	up	--	PREDICTED: transmembrane protein 33 homolog [Capsicum annuum]
Caz06g22540	114.402	100.5	112.441	186.11	170.523	178.221	down	Omega-3 fatty acid desaturase, chloroplastic OS=Sesamum indicum OX=4182 GN=FAD7 PE=2 SV=1	PREDICTED: omega-3 fatty acid desaturase, chloroplastic-like [Capsicum annuum]
Caz04g08080	9.93548	7.73719	9.21972	20.5066	14.415	15.0248	down	Mechanosensitive ion channel protein 3, chloroplastic OS=Arabidopsis thaliana OX=3702 GN=MSL3 PE=1 SV=1	PREDICTED: mechanosensitive ion channel protein 3, chloroplastic-like [Capsicum annuum]
Caz02g31870	1.2897	1.86567	1.32216	0.525886	0.311572	0.151542	up	Putative pentatricopeptide repeat-containing protein At3g01580 OS=Arabidopsis thaliana OX=3702 GN=PCMP-E87 PE=3 SV=2	PREDICTED: putative pentatricopeptide repeat-containing protein At3g01580 [Capsicum annuum]
Caz03g33170	47.385	39.4163	45.6684	70.1043	65.3926	68.2592	down	Serine/threonine-protein kinase STY13 OS=Arabidopsis thaliana OX=3702 GN=STY13 PE=1 SV=2	PREDICTED: serine/threonine-protein kinase HT1 [Capsicum annuum]
Caz12g12360	26.4933	42.9549	2.66486	1.71404	2.48352	1.93544	up	Ethylene-responsive transcription factor ERF114 OS=Arabidopsis thaliana OX=3702 GN=ERF114 PE=1 SV=1	Ethylene-responsive transcription factor [Capsicum chinense]
Caz04g02890	28.1424	25.811	25.8851	32.2038	36.4371	35.156	down	Solanesyl diphosphate synthase 3, chloroplastic/mitochondrial OS=Arabidopsis thaliana OX=3702 GN=SPS3 PE=1 SV=1	Solanesyl-diphosphate synthase 1, mitochondrial [Capsicum annuum]
Caz01g20140	17.9043	19.1663	22.4329	53.3188	28.9445	29.6195	down	Probable methyltransferase PMT2 OS=Arabidopsis thaliana OX=3702 GN=At1g26850 PE=2 SV=2	PREDICTED: probable methyltransferase PMT2 isoform X3 [Capsicum annuum]
Caz02g08520	49.8784	57.5777	55.7819	62.1079	72.1605	75.5384	down	Mitochondrial import receptor subunit TOM20 OS=Solanum tuberosum OX=4113 GN=TOM20 PE=1 SV=1	PREDICTED: mitochondrial import receptor subunit TOM20 [Capsicum annuum]
Caz03g02540	17.1413	26.1438	11.6571	7.15118	6.10471	5.0092	up	Protein THYLAKOID ASSEMBLY 8, chloroplastic OS=Arabidopsis thaliana OX=3702 GN=THA8 PE=2 SV=1	putative transcription factor bHLH68-like isoform 1 [Capsicum annuum]
Caz05g17820	2.81107	3.93346	1.13292	0.30064	0.744968	0.707994	up	DNA-directed RNA polymerases II, IV and V subunit 9A OS=Arabidopsis thaliana OX=3702 GN=NRPB9A PE=1 SV=1	DNA-directed RNA polymerases II, IV and V subunit 9A [Solanum lycopersicum]
Caz07g20770	14.2298	16.3896	5.52809	2.91114	3.23519	3.15759	up	--	PREDICTED: uncharacterized protein LOC107878588 [Capsicum annuum]
Caz12g14650	21.1235	25.8755	15.0058	8.37262	9.90281	9.37956	up	Developmentally-regulated G-protein 3 OS=Arabidopsis thaliana OX=3702 GN=DRG3 PE=1 SV=1	PREDICTED: developmentally-regulated G-protein 3 [Capsicum annuum]
Caz11g01150	2.91001	4.30487	3.73156	1.66881	1.69939	1.87218	up	Homeobox-leucine zipper protein REVOLUTA OS=Arabidopsis thaliana OX=3702 GN=REV PE=1 SV=2	PREDICTED: homeobox-leucine zipper protein REVOLUTA [Capsicum annuum]
Caz11g23260	16.5931	24.5146	11.7099	5.22041	9.36067	8.92601	up	--	putative fruit-specific protein-like [Capsicum annuum]
Caz03g09160	1137.19	1065.56	858.972	2545.15	1510.77	1478.41	down	Aldehyde dehydrogenase family 2 member B4, mitochondrial OS=Arabidopsis thaliana OX=3702 GN=ALDH2B4 PE=1 SV=1	PREDICTED: aldehyde dehydrogenase family 2 member B4, mitochondrial-like [Capsicum annuum]
Caz03g21510	4.7672	6.08488	5.34216	2.08052	2.11388	2.3949	up	Cleavage and polyadenylation specificity factor subunit 1 OS=Arabidopsis thaliana OX=3702 GN=CPSF160 PE=1 SV=2	PREDICTED: cleavage and polyadenylation specificity factor subunit 1 isoform X1 [Capsicum annuum]
Caz02g20840	10.5456	10.491	10.0507	4.40482	6.10698	5.68716	up	MLO-like protein 10 OS=Arabidopsis thaliana OX=3702 GN=MLO10 PE=2 SV=1	MLO-like protein 8 [Capsicum annuum]
Caz03g17080	93.3191	112.529	65.1253	43.6661	50.0408	45.9563	up	6-phosphogluconolactonase 3, chloroplastic OS=Arabidopsis thaliana OX=3702 GN=PGL3 PE=1 SV=1	putative 6-phosphogluconolactonase 4, chloroplastic [Capsicum annuum]
Caz08g05750	0.300349	0.251327	0.332962	0.866213	6.55283	6.84661	down	--	PREDICTED: vegetative cell wall protein gp1 [Capsicum annuum]
Caz11g05380	0.721836	0.335087	0.33217	0.54197	4.46599	4.69311	down	Vicilin-like seed storage protein At2g28490 OS=Arabidopsis thaliana OX=3702 GN=At2g28490 PE=2 SV=1	PREDICTED: vicilin-like seed storage protein At2g28490 [Capsicum annuum]
Caz03g33590	11.0707	9.68298	7.73094	10.6927	13.1291	14.5035	down	Perakine reductase OS=Rauvolfia serpentina OX=4060 GN=PR PE=1 SV=1	putative aldo-keto reductase 1 [Capsicum annuum]
Caz04g09620	0.395668	0.263377	0.129986	0.619493	0.986028	1.54868	down	--	PREDICTED: pimeloyl-[acyl-carrier protein] methyl ester esterase isoform X1 [Capsicum annuum]
Caz07g24740	146.378	152.549	130.745	263.962	256.27	263.368	down	Ubiquitin-conjugating enzyme E2 28 OS=Arabidopsis thaliana OX=3702 GN=UBC28 PE=1 SV=1	PREDICTED: ubiquitin-conjugating enzyme E2 28 [Capsicum annuum]
Caz05g05450	3.9089	4.59473	4.69209	1.55306	1.43346	1.53862	up	--	putative mediator of RNA polymerase II transcription subunit 15a-like isoform X2 [Capsicum annuum]
Caz10g11220	1.73121	0.762547	4.83013	23.4009	23.942	23.5462	down	UDP-glycosyltransferase 73C4 OS=Solanum lycopersicum OX=4081 GN=UGT73C4 PE=2 SV=1	PREDICTED: UDP-glycosyltransferase 73C3-like [Capsicum annuum]
Caz03g17680	1.27099	1.64819	2.13708	0.541715	0.351758	0.622127	up	Protein DEFECTIVE IN MERISTEM SILENCING 3 OS=Arabidopsis thaliana OX=3702 GN=DMS3 PE=1 SV=1	PREDICTED: protein DEFECTIVE IN MERISTEM SILENCING 3-like isoform X2 [Capsicum annuum]
Caz02g09620	2.29543	3.15008	2.42401	3.97578	4.66773	5.80692	down	F-box protein PP2-B10 OS=Arabidopsis thaliana OX=3702 GN=PP2B10 PE=1 SV=1	PREDICTED: protein PHLOEM PROTEIN 2-LIKE A1-like [Capsicum annuum]
Caz04g10840	2.02499	4.56971	2.10637	0.58771	0.537497	0.596454	up	--	putative E3 ubiquitin-protein ligase RMA1H1-like [Capsicum annuum]
Caz03g30820	13.3853	7.29281	7.06439	27.9124	41.5026	40.1295	down	Rapid alkalinization factor OS=Nicotiana tabacum OX=4097 GN=RALF PE=1 SV=1	PREDICTED: rapid alkalinization factor [Capsicum annuum]
Caz07g07980	45.4364	53.7706	47.6293	49.0009	72.958	70.2235	down	Proteasome subunit beta type-7-A OS=Arabidopsis thaliana OX=3702 GN=PBB1 PE=1 SV=2	PREDICTED: proteasome subunit beta type-7-A-like isoform X2 [Capsicum annuum]
Caz02g18850	40.8998	34.0588	34.0709	52.4218	52.6181	51.8588	down	Autophagy-related protein 8C OS=Oryza sativa subsp. indica OX=39946 GN=ATG8C PE=3 SV=2	Autophagy-related protein 8C [Capsicum baccatum]
Caz03g41350	5.01938	0.910354	2.23593	6.97156	17.19	19.6225	down	--	hypothetical protein FXO38_21000 [Capsicum annuum]
Caz03g29780	28.9942	46.5016	20.344	7.38944	4.03993	6.79669	up	Elongation factor Tu, mitochondrial OS=Arabidopsis thaliana OX=3702 GN=TUFA PE=1 SV=1	PREDICTED: elongation factor Tu, mitochondrial [Capsicum annuum]
Caz04g02930	0.090655	0	0.059752	1.51026	0.907921	1.01533	down	Phenylcoumaran benzylic ether reductase TP7 OS=Nicotiana tabacum OX=4097 GN=TP7 PE=1 SV=1	Isoflavone reductase-like protein [Capsicum chinense]
Caz01g31760	0.928626	0.702517	1.02289	1.32344	2.27378	2.96993	down	--	PREDICTED: ankyrin repeat-containing protein At2g01680-like [Capsicum annuum]
Caz11g17840	9.48967	8.82162	9.4976	9.2529	14.5907	15.307	down	Protein RETARDED ROOT GROWTH, mitochondrial OS=Arabidopsis thaliana OX=3702 GN=RRG PE=1 SV=1	putative cell division topological specificity factor -like protein, chloroplastic-like, partial [Capsicum annuum]
Caz02g03920	65.166	9.75714	31.2848	479.926	544.529	490.227	down	--	Dehydrin DHN2 [Capsicum annuum]
Caz04g25160	0.016457	0.071427	0.124883	0.325543	0.256195	0.277576	down	Receptor kinase-like protein Xa21 OS=Oryza sativa subsp. indica OX=39946 GN=XA21 PE=1 SV=1	putative LRR receptor-like serine/threonine-protein kinase-like [Capsicum annuum]
Caz11g12360	4.19929	4.36202	3.75535	1.98252	2.56045	2.3485	up	--	PREDICTED: lipase-like [Capsicum annuum]
Caz02g21350	5.81858	8.31755	3.36934	0.791542	1.12321	0.704546	up	Pentatricopeptide repeat-containing protein At2g17670 OS=Arabidopsis thaliana OX=3702 GN=At2g17670 PE=1 SV=1	Pentatricopeptide repeat-containing protein [Capsicum annuum]
Caz08g07410	18.7655	33.0197	12.5283	3.6664	4.52828	5.00459	up	Bifunctional protein FolD 4, chloroplastic OS=Arabidopsis thaliana OX=3702 GN=FOLD4 PE=1 SV=1	Bifunctional protein FolD 3, chloroplastic [Capsicum chinense]
Caz11g07300	12.8213	13.526	10.8038	28.7484	23.2521	20.6636	down	11S globulin seed storage protein Ana o 2.0101 (Fragment) OS=Anacardium occidentale OX=171929 PE=1 SV=1	PREDICTED: glutelin type-A 1-like [Capsicum annuum]
Caz07g12350	12.5157	16.5035	17.5515	6.58338	6.66877	8.18856	up	SEC12-like protein 2 OS=Arabidopsis thaliana OX=3702 GN=STL2P PE=1 SV=4	putative protein DGCR14-like [Capsicum annuum]
Caz05g05010	153.813	182.139	162.384	92.8339	59.4827	63.2975	up	DnaJ protein homolog OS=Cucumis sativus OX=3659 GN=DNAJ1 PE=2 SV=1	PREDICTED: dnaJ protein homolog 2-like isoform X1 [Capsicum annuum]
Caz07g09750	0.28379	0.846699	1.36661	1.94221	5.43852	1.6012	down	Photosystem II protein D1 OS=Atropa belladonna OX=33113 GN=psbA PE=3 SV=1	hypothetical protein ES288_A11G204600v1 [Gossypium darwinii]
Caz01g17130	10.6179	9.42836	12.1161	13.0062	14.17	14.2319	down	D-cysteine desulfhydrase 2, mitochondrial OS=Arabidopsis thaliana OX=3702 GN=At3g26115 PE=2 SV=1	PREDICTED: D-cysteine desulfhydrase 2, mitochondrial isoform X4 [Capsicum annuum]
Caz09g15760	19.4457	32.0967	24.5069	24.7393	91.9883	99.4828	down	18.5 kDa class I heat shock protein OS=Glycine max OX=3847 GN=HSP18.5-C PE=3 SV=1	PREDICTED: 18.1 kDa class I heat shock protein-like [Capsicum annuum]
Caz01g02550	19.0248	24.2157	18.4224	11.7453	10.2149	11.6643	up	Probable mitochondrial import inner membrane translocase subunit TIM21 OS=Arabidopsis thaliana OX=3702 GN=TIM21 PE=1 SV=1	PREDICTED: probable mitochondrial import inner membrane translocase subunit TIM21 isoform X1 [Capsicum annuum]
Caz05g12020	27.014	16.6084	5.20206	63.2838	54.6292	52.8499	down	Glycerol-3-phosphate acyltransferase RAM2 OS=Medicago truncatula OX=3880 GN=RAM2 PE=2 SV=1	PREDICTED: glycerol-3-phosphate 2-O-acyltransferase 6-like [Capsicum annuum]
Caz02g03280	2.71701	3.71364	6.3483	0.543013	1.54873	1.60407	up	--	PREDICTED: uncharacterized protein At4g02000-like [Capsicum annuum]
Caz03g08520	3.90455	4.10179	3.58173	3.96524	6.0546	6.78744	down	Pathogenesis-related homeodomain protein OS=Petroselinum crispum OX=4043 GN=PRH PE=2 SV=1	ATP-dependent Clp protease proteolytic subunit 2 [Capsicum baccatum]
Caz12g16230	2.24015	2.52389	3.31386	0.837733	0.531853	0.634243	up	Crossover junction endonuclease EME1B OS=Arabidopsis thaliana OX=3702 GN=EME1B PE=1 SV=1	PREDICTED: crossover junction endonuclease EME1B-like isoform X1 [Capsicum annuum]
Caz03g04670	1.97515	2.641	1.60892	0.542541	0.278533	0.922494	up	--	PREDICTED: cell division cycle-associated protein 7-like isoform X1 [Capsicum annuum]
Caz02g19380	71.3108	104.263	68.6467	31.4931	34.886	32.5591	up	Pyrophosphate--fructose 6-phosphate 1-phosphotransferase subunit beta OS=Solanum tuberosum OX=4113 GN=PFP-BETA PE=1 SV=3	PREDICTED: pyrophosphate--fructose 6-phosphate 1-phosphotransferase subunit beta [Capsicum annuum]
Caz05g08990	2.5729	2.31601	0.719006	0.36766	0.673596	0.482429	up	Cyclic dof factor 3 OS=Arabidopsis thaliana OX=3702 GN=CDF3 PE=1 SV=2	PREDICTED: cyclic dof factor 3-like [Capsicum annuum]
Caz06g00100	48.953	60.6604	41.5827	21.1395	22.292	27.1883	up	--	PREDICTED: uncharacterized protein LOC107875234 [Capsicum annuum]
Caz10g11190	10.469	9.20548	5.00258	11.934	16.7457	17.5902	down	UDP-glucuronic acid decarboxylase 1 OS=Arabidopsis thaliana OX=3702 GN=UXS1 PE=1 SV=1	PREDICTED: UDP-glucuronic acid decarboxylase 1-like [Capsicum annuum]
Caz08g20660	44.8896	40.4141	43.5169	50.7592	61.7674	60.8619	down	Probable E3 ubiquitin-protein ligase RHY1A OS=Arabidopsis thaliana OX=3702 GN=RHY1A PE=1 SV=1	PREDICTED: E3 ubiquitin-protein ligase RLIM [Capsicum annuum]
Caz07g16690	41.4768	45.0081	47.0014	43.5373	73.9581	76.625	down	--	RING/U-box superfamily protein [Capsicum annuum]
Caz07g01060	19.0768	24.2074	17.3323	10.0342	5.16887	6.1633	up	--	Adenylosuccinate lyase [Capsicum annuum]
Caz02g25770	20.3394	32.7553	43.5238	42.9526	74.5015	71.047	down	--	PREDICTED: light-inducible protein CPRF2-like [Capsicum annuum]
Caz05g13380	0	0.406421	0.429605	1.13691	1.58686	2.09669	down	Heavy metal-associated isoprenylated plant protein 39 OS=Arabidopsis thaliana OX=3702 GN=HIPP39 PE=2 SV=1	hypothetical protein EJD97_023299 [Solanum chilense]
Caz09g05390	2.28037	2.38554	3.73869	3.62771	4.28091	4.88518	down	Beta-amyrin synthase OS=Solanum lycopersicum OX=4081 GN=TTS1 PE=1 SV=1	PREDICTED: beta-amyrin synthase-like isoform X2 [Capsicum annuum]
Caz03g40010	17.9271	15.9483	13.8757	31.6129	19.1553	21.7564	down	Werner Syndrome-like exonuclease OS=Arabidopsis thaliana OX=3702 GN=WEX PE=1 SV=1	PREDICTED: Werner Syndrome-like exonuclease isoform X2 [Capsicum annuum]
Caz01g19900	66.6416	89.2637	48.8921	27.2111	33.8458	34.0227	up	40S ribosomal protein S9-2 OS=Arabidopsis thaliana OX=3702 GN=RPS9C PE=1 SV=1	40S ribosomal protein S9 [Capsicum annuum]
Caz03g06670	2.4955	2.27156	1.96655	0.263579	0.56949	0.387531	up	Pentatricopeptide repeat-containing protein At1g52620 OS=Arabidopsis thaliana OX=3702 GN=At1g52620 PE=2 SV=1	PREDICTED: pentatricopeptide repeat-containing protein At1g52620 [Capsicum annuum]
Caz04g08450	16.7034	19.1337	13.8378	2.74276	4.48149	4.15946	up	--	sequence-specific DNA binding transcription factor, partial [Prunus dulcis]
Caz01g07460	27.6979	21.5037	18.4475	43.5486	41.9703	45.9528	down	Haloacid dehalogenase-like hydrolase domain-containing protein Sgpp OS=Arabidopsis thaliana OX=3702 GN=SGPP PE=1 SV=2	PREDICTED: haloacid dehalogenase-like hydrolase domain-containing protein Sgpp [Capsicum annuum]
Caz12g22570	11.7456	19.0494	9.05546	2.61659	2.16887	2.14032	up	Fructokinase-like 1, chloroplastic OS=Arabidopsis thaliana OX=3702 GN=FLN1 PE=1 SV=1	Fructokinase-like 1, chloroplastic [Capsicum annuum]
Caz05g22710	63.7741	45.4378	41.9186	106.515	104.189	112.747	down	V-type proton ATPase subunit G 2 OS=Nicotiana tabacum OX=4097 GN=VATG2 PE=3 SV=1	V-type proton ATPase subunit G 2 [Capsicum chinense]
Caz02g20810	6.93251	8.32082	6.31925	2.62317	3.63607	3.19432	up	Lysine-specific demethylase JMJ25 OS=Arabidopsis thaliana OX=3702 GN=JMJ25 PE=1 SV=1	PREDICTED: lysine-specific demethylase JMJ25-like [Capsicum annuum]
Caz03g13550	4.19184	4.66305	3.62231	1.57293	1.76293	1.88135	up	CDT1-like protein a, chloroplastic OS=Arabidopsis thaliana OX=3702 GN=CDT1A PE=1 SV=1	PREDICTED: CDT1-like protein a, chloroplastic isoform X1 [Capsicum annuum]
Caz03g04320	24.7139	34.5271	15.4134	3.11261	9.92342	9.52556	up	Probable E3 ubiquitin-protein ligase HIP1 OS=Oryza sativa subsp. japonica OX=39947 GN=HIP1 PE=1 SV=2	PREDICTED: uncharacterized protein LOC107861919 [Capsicum annuum]
Caz08g22350	2.0664	2.05316	1.85849	0.887901	0.378213	0.519682	up	Salicylic acid-binding protein 2 OS=Nicotiana tabacum OX=4097 GN=SABP2 PE=1 SV=1	putative polyneuridine-aldehyde esterase-like [Capsicum annuum]
Caz02g03600	0.702612	0.516179	0.542168	0.188558	0.13446	0.153427	up	Pentatricopeptide repeat-containing protein At1g71420 OS=Arabidopsis thaliana OX=3702 GN=PCMP-H70 PE=2 SV=1	PREDICTED: pentatricopeptide repeat-containing protein At1g71420 [Capsicum annuum]
Caz03g26880	5.52791	6.52128	5.79373	11.2728	11.3188	10.0445	down	--	PREDICTED: uncharacterized protein LOC107863747 [Capsicum annuum]
Caz08g21590	280.001	179.927	111.287	335.076	360.13	356.977	down	Thioredoxin M3, chloroplastic OS=Arabidopsis thaliana OX=3702 GN=GAT1 PE=2 SV=2	PREDICTED: thioredoxin M3, chloroplastic [Capsicum annuum]
Caz06g00810	5.96127	2.54889	3.35799	8.88363	6.56495	9.5481	down	--	PREDICTED: non-specific lipid transfer protein GPI-anchored 2-like [Capsicum annuum]
Caz11g00750	127.398	185.329	103.24	53.6775	35.808	39.9871	up	RuBisCO large subunit-binding protein subunit alpha, chloroplastic OS=Pisum sativum OX=3888 PE=1 SV=2	PREDICTED: ruBisCO large subunit-binding protein subunit alpha [Capsicum annuum]
Caz11g01720	7.54209	7.86851	8.28909	2.40526	2.8472	2.24186	up	CRS2-associated factor 2, chloroplastic OS=Arabidopsis thaliana OX=3702 GN=At1g23400 PE=2 SV=1	CRS2-associated factor 2, chloroplastic [Capsicum annuum]
Caz01g30430	1.75582	2.07306	1.64604	0.565754	0.422609	0.370514	up	Pentatricopeptide repeat-containing protein At3g03580 OS=Arabidopsis thaliana OX=3702 GN=PCMP-H23 PE=2 SV=1	hypothetical protein CQW23_02418 [Capsicum baccatum]
Caz10g12340	0.528725	0.081654	0.246292	3.76269	4.97424	5.03806	down	Protein RESPONSE TO ABA AND SALT 1 OS=Arabidopsis thaliana OX=3702 GN=RAS1 PE=2 SV=1	PREDICTED: transcription factor TGA6-like [Capsicum annuum]
Caz07g06460	7.06882	11.4393	7.878	1.78341	3.04566	3.2034	up	Protein CHLOROPLAST IMPORT APPARATUS 2 OS=Arabidopsis thaliana OX=3702 GN=CIA2 PE=1 SV=1	PREDICTED: protein CHLOROPLAST IMPORT APPARATUS 2-like isoform X2 [Capsicum annuum]
Caz02g16260	44.9379	51.7938	30.6612	19.5596	20.484	19.1132	up	Probable ubiquitin-conjugating enzyme E2 24 OS=Arabidopsis thaliana OX=3702 GN=UBC24 PE=1 SV=1	PREDICTED: probable ubiquitin-conjugating enzyme E2 24 [Capsicum annuum]
Caz12g15640	2.71165	1.48639	1.10559	3.01312	5.38996	4.23018	down	--	putative protein MIZU-KUSSEI 1-like [Capsicum annuum]
Caz05g08000	2.95493	3.16531	2.78434	0.484292	1.35889	0.772179	up	Zeatin O-glucosyltransferase OS=Phaseolus lunatus OX=3884 GN=ZOG1 PE=2 SV=1	PREDICTED: zeatin O-glucosyltransferase-like [Capsicum annuum]
Caz11g02690	9.12592	12.3489	9.63672	15.5586	17.929	19.9826	down	--	PREDICTED: putative low molecular weight protein-tyrosine-phosphatase slr0328 isoform X2 [Capsicum annuum]
Caz12g25760	16.5552	10.3404	19.6891	19.4705	34.8511	37.7482	down	Endoplasmic reticulum oxidoreductin-1 OS=Arabidopsis thaliana OX=3702 GN=AERO1 PE=1 SV=1	Endoplasmic reticulum oxidoreductin-2 [Capsicum annuum]
Caz06g05570	1.09547	0.370835	0.737897	12.9523	6.63035	6.4763	down	Fatty acyl-CoA reductase 3 OS=Arabidopsis thaliana OX=3702 GN=FAR3 PE=1 SV=1	putative fatty acyl-CoA reductase 5 [Capsicum annuum]
Caz02g06340	0.737348	1.11372	0.873748	0.279452	0.354818	0.263985	up	Pentatricopeptide repeat-containing protein At1g11290, chloroplastic OS=Arabidopsis thaliana OX=3702 GN=PCMP-H40 PE=2 SV=1	PREDICTED: pentatricopeptide repeat-containing protein At1g20230-like [Capsicum annuum]
Caz07g00770	10.6262	8.13371	10.7147	12.0223	15.7283	15.9407	down	Serine/threonine-protein kinase CTR1 OS=Arabidopsis thaliana OX=3702 GN=CTR1 PE=1 SV=1	PREDICTED: uncharacterized protein LOC107877497 [Capsicum annuum]
Caz01g31380	35.8569	31.5593	31.0267	38.1841	52.0578	59.4962	down	UMP-CMP kinase 3 OS=Arabidopsis thaliana OX=3702 GN=UMK3 PE=1 SV=1	putative UMP/CMP kinase 4 [Capsicum baccatum]
Caz04g00730	4.77964	6.842	5.81886	3.21577	2.97392	2.56264	up	Protein NLP5 OS=Arabidopsis thaliana OX=3702 GN=NLP5 PE=2 SV=1	PREDICTED: protein NLP5 [Capsicum annuum]
Caz11g02510	2.05499	2.82807	0.903088	0.340251	0.472804	0.119694	up	Pentatricopeptide repeat-containing protein At1g08070, chloroplastic OS=Arabidopsis thaliana OX=3702 GN=PCMP-H12 PE=2 SV=1	hypothetical protein BC332_28991 [Capsicum chinense]
Caz06g21060	30.032	31.9517	23.2217	15.3045	15.2175	15.1892	up	2-isopropylmalate synthase B OS=Solanum pennellii OX=28526 GN=IPMSB PE=2 SV=1	2-isopropylmalate synthase B [Capsicum annuum]
Caz10g01770	6.48609	6.84973	10.6187	27.5112	23.1302	22.2883	down	Probable bifunctional methylthioribulose-1-phosphate dehydratase/enolase-phosphatase E1 1 OS=Vitis vinifera OX=29760 GN=VIT_19s0014g02480 PE=3 SV=2	PREDICTED: probable bifunctional methylthioribulose-1-phosphate dehydratase/enolase-phosphatase E1 1 [Capsicum annuum]
Caz09g00360	1107.1	888.006	933.335	1509.53	1316.2	1341.83	down	Temperature-induced lipocalin-1 OS=Arabidopsis thaliana OX=3702 GN=TIL PE=1 SV=1	PREDICTED: temperature-induced lipocalin-1-like [Capsicum annuum]
Caz05g16940	4.45853	4.39853	5.72832	10.7468	9.83104	11.4074	down	--	putative PRA1 family protein B3-like [Capsicum annuum]
Caz02g23920	17.3566	11.0675	13.8639	33.8766	21.958	21.4709	down	Geranylgeranyl pyrophosphate synthase, chloroplastic OS=Catharanthus roseus OX=4058 GN=GGPS1 PE=3 SV=1	PREDICTED: geranylgeranyl pyrophosphate synthase, chloroplastic-like [Capsicum annuum]
Caz06g19450	66.0876	45.3366	78.893	95.4635	121.408	120.636	down	Uncharacterized 38.1 kDa protein OS=Capnoides sempervirens OX=3464 PE=2 SV=1	PREDICTED: staphylococcal-like nuclease CAN2 isoform X1 [Capsicum annuum]
Caz06g13770	9.91911	12.9038	8.41102	5.05761	4.78439	5.22533	up	Glycylpeptide N-tetradecanoyltransferase 1 OS=Arabidopsis thaliana OX=3702 GN=NMT1 PE=1 SV=2	PREDICTED: glycylpeptide N-tetradecanoyltransferase 1-like [Capsicum annuum]
Caz04g08110	19.2822	21.5202	12.8397	5.69903	9.33561	8.91109	up	Chaperone protein dnaJ A6, chloroplastic OS=Arabidopsis thaliana OX=3702 GN=DJA6 PE=2 SV=2	PREDICTED: homeobox protein Hox-A10 [Capsicum annuum]
Caz12g13330	12.8714	16.6759	14.9047	6.57912	8.27892	7.15885	up	--	putative GDSL esterase/lipase-like [Capsicum annuum]
Caz03g01770	15.4121	21.0051	12.0022	6.47841	7.0858	7.17699	up	40S ribosomal protein S15a-5 OS=Arabidopsis thaliana OX=3702 GN=RPS15AE PE=1 SV=1	PREDICTED: 40S ribosomal protein S15a-5-like [Capsicum annuum]
Caz07g22840	11.1057	1.53032	12.933	63.2289	77.9542	90.9019	down	1-acyl-sn-glycerol-3-phosphate acyltransferase OS=Limnanthes douglasii OX=28973 GN=PLSC PE=2 SV=1	1-acyl-sn-glycerol-3-phosphate acyltransferase [Capsicum annuum]
Caz02g10040	10.7509	10.2509	13.581	6.27883	5.73036	5.5176	up	BTB/POZ domain and ankyrin repeat-containing protein NPR1 OS=Malus hupehensis OX=106556 GN=NPR1 PE=2 SV=2	Regulatory protein NPR4 [Capsicum annuum]
Caz09g19430	61.0182	70.2193	73.3741	38.0579	21.5342	22.6066	up	Valine--tRNA ligase, mitochondrial 1 OS=Arabidopsis thaliana OX=3702 GN=TWN2 PE=1 SV=2	PREDICTED: valine--tRNA ligase, mitochondrial 1 [Capsicum annuum]
Caz03g32520	18.3952	23.3883	18.0792	10.8828	6.78424	6.82302	up	Histone-lysine N-methyltransferase, H3 lysine-9 specific SUVH1 OS=Nicotiana tabacum OX=4097 GN=SUVH1 PE=1 SV=1	Histone-lysine N-methyltransferase, H3 lysine-9 specific SUVH1 [Capsicum chinense]
Caz07g06450	11.4514	15.3736	26.5351	7.06915	5.8213	5.72709	up	Amidophosphoribosyltransferase 2, chloroplastic OS=Arabidopsis thaliana OX=3702 GN=ASE2 PE=1 SV=1	Amidophosphoribosyltransferase, chloroplastic [Capsicum baccatum]
Caz02g14250	4.35791	3.81037	4.16165	4.08474	6.61471	5.97965	down	Probable serine/threonine-protein kinase SIS8 OS=Arabidopsis thaliana OX=3702 GN=SIS8 PE=1 SV=1	putative serine/threonine-protein kinase EDR1-like isoform X4 [Capsicum annuum]
Caz05g22340	66.5371	87.3364	47.452	33.1855	34.0609	34.5948	up	Probable protein phosphatase 2C 33 OS=Arabidopsis thaliana OX=3702 GN=PPC6-1 PE=1 SV=1	PREDICTED: probable protein phosphatase 2C 33 [Capsicum annuum]
Caz11g19430	269.025	297.975	133.649	107.083	95.8928	93.4117	up	Phosphatidylinositol 4-kinase gamma 7 OS=Arabidopsis thaliana OX=3702 GN=PI4KG7 PE=1 SV=2	PREDICTED: phosphatidylinositol 4-kinase gamma 7-like isoform X1 [Capsicum annuum]
Caz03g04140	3.7394	2.70913	0.744675	0.642221	0.455698	0.687103	up	Uncharacterized acetyltransferase At3g50280 OS=Arabidopsis thaliana OX=3702 GN=At3g50280 PE=3 SV=1	PREDICTED: uncharacterized acetyltransferase At3g50280-like isoform X2 [Capsicum annuum]
Caz04g00300	22.1561	30.5162	19.5394	7.68623	10.7402	12.814	up	Pyrophosphate--fructose 6-phosphate 1-phosphotransferase subunit alpha OS=Solanum tuberosum OX=4113 GN=PFP-ALPHA PE=1 SV=2	PREDICTED: pyrophosphate--fructose 6-phosphate 1-phosphotransferase subunit alpha [Capsicum annuum]
Caz07g21160	3.20915	3.89821	3.47623	1.90934	1.60937	1.96025	up	Pentatricopeptide repeat-containing protein At4g18520, chloroplastic OS=Arabidopsis thaliana OX=3702 GN=PCMP-A2 PE=1 SV=1	PREDICTED: pentatricopeptide repeat-containing protein At4g18520 [Capsicum annuum]
Caz06g12260	88.3335	14.7159	87.1798	1425.39	1150.1	1199.57	down	--	PREDICTED: uncharacterized protein LOC107876037 [Capsicum annuum]
Caz02g24040	32.5876	45.4334	31.6887	13.6435	15.1244	15.0583	up	Ultraviolet-B receptor UVR8 OS=Arabidopsis thaliana OX=3702 GN=UVR8 PE=1 SV=1	PREDICTED: ultraviolet-B receptor UVR8-like [Capsicum annuum]
Caz09g06820	0.979221	1.29102	0.929642	0.529085	0.339471	0.443276	up	Putative late blight resistance protein homolog R1A-10 OS=Solanum demissum OX=50514 GN=R1A-10 PE=3 SV=1	putative methyltransferase-like protein 5-like [Capsicum annuum]
Caz10g18310	17.3585	16.0105	12.9089	30.5987	28.3969	27.6046	down	3-oxoacyl-[acyl-carrier-protein] reductase, chloroplastic OS=Cuphea lanceolata OX=3930 GN=CLKR27 PE=2 SV=1	PREDICTED: 3-oxoacyl-[acyl-carrier-protein] reductase FabG-like [Capsicum annuum]
Caz11g00550	4.88829	7.2798	2.15143	0.548008	1.3376	1.5262	up	Zinc finger CCCH domain-containing protein 39 OS=Arabidopsis thaliana OX=3702 GN=At3g19360 PE=2 SV=1	putative mutt/nudix hydrolase [Capsicum annuum]
Caz04g01390	21.9889	27.4684	22.9928	12.5072	12.2914	14.0541	up	La-related protein 1C OS=Arabidopsis thaliana OX=3702 GN=LARP1C PE=1 SV=1	PREDICTED: la-related protein 1C-like [Capsicum annuum]
Caz05g15450	10.1282	16.1463	10.0484	3.84509	2.09321	2.1734	up	--	PREDICTED: uncharacterized protein LOC107855696 [Capsicum annuum]
Caz10g00540	83.7108	41.675	77.7838	113.365	96.1049	108.871	down	Calcineurin B-like protein 3 OS=Oryza sativa subsp. japonica OX=39947 GN=CBL3 PE=1 SV=1	PREDICTED: calcineurin B-like protein 3 [Capsicum annuum]
Caz06g04420	0.838898	0.334372	0.790875	2.58723	4.59559	5.74988	down	Ethylene-responsive transcription factor RAP2-7 OS=Arabidopsis thaliana OX=3702 GN=RAP2-7 PE=2 SV=2	PREDICTED: ethylene-responsive transcription factor RAP2-7-like isoform X1 [Capsicum annuum]
Caz03g17030	135.104	89.9245	134.317	168.165	159.658	183.831	down	Homeobox-leucine zipper protein HOX6 OS=Oryza sativa subsp. indica OX=39946 GN=HOX6 PE=2 SV=2	Homeobox-leucine zipper protein HOX6 [Capsicum annuum]
Caz06g20860	24.3345	28.4896	20.3969	10.0864	9.41344	9.81752	up	--	PREDICTED: DNA-directed RNA polymerase I subunit rpa49 [Capsicum annuum]
Caz08g21150	92.6674	63.9488	118.751	189.188	135.254	141.009	down	Basic 30 kDa endochitinase OS=Solanum lycopersicum OX=4081 GN=CHI9 PE=1 SV=1	basic 30 kDa endochitinase precursor [Capsicum annuum]
Caz06g29340	10.3347	7.38991	10.5919	15.3332	15.8323	14.7737	down	Probable inactive histone-lysine N-methyltransferase SUVR2 OS=Arabidopsis thaliana OX=3702 GN=SUVR2 PE=1 SV=2	hypothetical protein T459_15822 [Capsicum annuum]
Caz11g22090	0.618942	1.25566	0.288962	0.119763	0.036941	0.04512	up	Zinc finger CCCH domain-containing protein 65 OS=Arabidopsis thaliana OX=3702 GN=EMB1789 PE=2 SV=1	PREDICTED: zinc finger CCCH domain-containing protein 65 [Capsicum annuum]
Caz03g35500	4.93408	5.553	4.49208	1.75053	2.33222	2.74615	up	COP1-interacting protein 7 OS=Arabidopsis thaliana OX=3702 GN=CIP7 PE=1 SV=1	PREDICTED: uncharacterized protein LOC107864581 [Capsicum annuum]
Caz02g06430	1.68213	2.36034	1.64883	0.484901	0.238165	0.226558	up	--	putative pentatricopeptide repeat-containing protein-like [Capsicum annuum]
Caz01g31480	84.1488	78.7207	48.5773	87.7303	101.123	105.204	down	Acyl carrier protein 1, mitochondrial OS=Arabidopsis thaliana OX=3702 GN=MTACP1 PE=1 SV=1	PREDICTED: acyl carrier protein 1, mitochondrial [Capsicum annuum]
Caz01g31370	42.7189	33.7449	34.6448	51.2834	66.3702	63.01	down	RING-H2 finger protein ATL3 OS=Arabidopsis thaliana OX=3702 GN=ATL3 PE=2 SV=1	PREDICTED: RING-H2 finger protein ATL3-like [Capsicum annuum]
Caz04g18960	12.9122	13.4146	10.6655	4.1143	5.41064	5.79526	up	--	PREDICTED: uncharacterized protein DDB_G0283697 [Capsicum annuum]
Caz04g13750	4.30927	5.28183	4.6277	1.39914	1.8494	1.81905	up	Pentatricopeptide repeat-containing protein At3g29230 OS=Arabidopsis thaliana OX=3702 GN=PCMP-E27 PE=2 SV=1	putative peroxidase 43-like [Capsicum annuum]
Caz01g07590	6.54068	8.55015	7.86035	2.44612	3.16153	3.36213	up	Lon protease homolog 2, peroxisomal OS=Arabidopsis thaliana OX=3702 GN=LON2 PE=2 SV=1	PREDICTED: lon protease homolog 2, peroxisomal isoform X1 [Capsicum annuum]
Caz01g35950	698.461	707.053	599.333	269.931	237.029	242.883	up	Serine carboxypeptidase-like 12 OS=Arabidopsis thaliana OX=3702 GN=SCPL12 PE=2 SV=1	PREDICTED: serine carboxypeptidase-like 17 isoform X2 [Capsicum annuum]
Caz11g22430	6.78486	5.9848	6.41447	8.04559	9.10402	8.84736	down	Nicotinamide adenine dinucleotide transporter 2, mitochondrial OS=Arabidopsis thaliana OX=3702 GN=NDT2 PE=1 SV=1	PREDICTED: nicotinamide adenine dinucleotide transporter 2, mitochondrial [Capsicum annuum]
Caz03g22400	32.1022	31.7493	15.0693	6.77186	12.5176	12.4879	up	BAG family molecular chaperone regulator 7 OS=Arabidopsis thaliana OX=3702 GN=BAG7 PE=1 SV=1	PREDICTED: BAG family molecular chaperone regulator 7 [Capsicum annuum]
Caz10g04180	1.58832	1.1619	2.14462	8.3225	2.14053	2.67377	down	Nudix hydrolase 15, mitochondrial OS=Arabidopsis thaliana OX=3702 GN=NUDT15 PE=1 SV=2	PREDICTED: nudix hydrolase 11-like [Capsicum annuum]
Caz01g00360	41.026	84.9202	27.0809	12.4561	18.0862	18.0193	up	Granule-bound starch synthase 1, chloroplastic/amyloplastic OS=Solanum tuberosum OX=4113 GN=WAXY PE=1 SV=1	PREDICTED: granule-bound starch synthase 1, chloroplastic/amyloplastic isoform X1 [Capsicum annuum]
Caz12g15610	8.14955	10.3871	8.32317	9.64305	11.4202	13.5709	down	3-oxoacyl-[acyl-carrier-protein] reductase 5, chloroplastic (Fragment) OS=Brassica napus OX=3708 GN=bkr1 PE=2 SV=1	PREDICTED: NADPH-dependent 1-acyldihydroxyacetone phosphate reductase-like isoform X1 [Capsicum annuum]
Caz10g14410	0.418204	0.446167	0.345218	0.044373	0.053646	0.076354	up	Cysteine-rich receptor-like protein kinase 2 OS=Arabidopsis thaliana OX=3702 GN=CRK2 PE=1 SV=1	hypothetical protein T459_26055 [Capsicum annuum]
Caz03g10890	0.193574	0.129494	0.308052	0.694929	2.79183	3.7645	down	--	PREDICTED: uncharacterized protein LOC107862555 [Capsicum annuum]
Caz11g03680	6.13247	8.35985	1.87441	1.60076	1.03783	0.793998	up	--	hypothetical protein T459_28550 [Capsicum annuum]
Caz04g08230	4.9515	4.42014	5.09214	5.35566	9.39281	7.94604	down	--	hypothetical protein FXO37_02819 [Capsicum annuum]
Caz12g16950	29.0715	30.666	23.6893	34.1712	44.5486	48.0195	down	Protein BOLA2 OS=Arabidopsis thaliana OX=3702 GN=BOLA2 PE=1 SV=1	BolA-like protein 2, partial [Capsicum annuum]
Caz11g10220	0.748878	0.253226	0.717997	0.979227	1.64629	1.66281	down	Probable E3 ubiquitin-protein ligase BAH1-like 1 OS=Oryza sativa subsp. indica OX=39946 GN=OsI_12825 PE=3 SV=1	PREDICTED: probable E3 ubiquitin-protein ligase BAH1-like 1 isoform X1 [Capsicum annuum]
Caz02g31520	9.45777	8.57188	12.333	9.78182	17.9379	18.8352	down	--	putative tRNA (adenine-N(1)-)-methyltransferase catalytic subunit TRMT61A [Capsicum annuum]
Caz02g22110	0.229081	0.240339	0.720856	2.27728	1.88769	2.07756	down	L-ascorbate peroxidase 3 OS=Arabidopsis thaliana OX=3702 GN=APX3 PE=1 SV=1	PREDICTED: L-ascorbate peroxidase 3, peroxisomal-like [Capsicum annuum]
Caz12g05550	15.3639	20.4471	13.2806	4.89637	7.04994	6.74652	up	PHD finger protein ALFIN-LIKE 4 OS=Arabidopsis thaliana OX=3702 GN=AL4 PE=1 SV=2	PHD finger protein ALFIN-LIKE 4 [Capsicum annuum]
Caz03g02270	38.6993	38.8647	22.0894	12.3088	14.9673	16.077	up	RuBisCO large subunit-binding protein subunit beta, chloroplastic OS=Pisum sativum OX=3888 PE=1 SV=2	RuBisCO large subunit-binding protein subunit beta, chloroplastic [Capsicum annuum]
Caz04g14360	2.07545	1.05225	1.23222	5.12238	8.71173	8.47057	down	2-oxoisovalerate dehydrogenase subunit alpha 1, mitochondrial OS=Arabidopsis thaliana OX=3702 GN=At1g21400 PE=2 SV=1	PREDICTED: 2-oxoisovalerate dehydrogenase subunit alpha 1, mitochondrial-like isoform X1 [Capsicum annuum]
Caz01g16710	6.62431	7.33341	10.7212	8.87318	13.3311	13.3997	down	Holliday junction resolvase MOC1, chloroplastic OS=Arabidopsis thaliana OX=3702 GN=MOC1 PE=1 SV=1	PREDICTED: uncharacterized protein LOC107875278 [Capsicum annuum]
Caz12g11020	1.05515	1.71749	2.76956	2.49402	3.7023	4.88224	down	Potassium channel AKT2/3 OS=Arabidopsis thaliana OX=3702 GN=AKT2 PE=1 SV=1	PREDICTED: potassium channel AKT2/3-like [Capsicum annuum]
Caz08g24570	2.26169	2.57152	1.27229	0.144082	0.404528	0.490384	up	--	PREDICTED: myosin-9-like [Capsicum annuum]
Caz01g34110	9.73287	17.1662	8.27397	2.3328	3.04459	3.3449	up	--	PREDICTED: U3 small nucleolar ribonucleoprotein protein IMP4 [Capsicum annuum]
Caz07g11090	0.489214	0.262951	0.18534	2.1086	2.95083	3.41501	down	Soyasapogenol B glucuronide galactosyltransferase OS=Glycine max OX=3847 GN=GmSGT2 PE=1 SV=1	PREDICTED: scopoletin glucosyltransferase-like [Capsicum annuum]
Caz08g05140	103.323	61.0497	129.404	228.279	150.455	155.163	down	Phospholipase D alpha 1 OS=Carica papaya OX=3649 GN=PLD1 PE=1 SV=1	Phospholipase D alpha 1 [Capsicum annuum]
Caz11g13380	15.5559	21.8585	16.0877	4.21756	6.55957	8.60934	up	--	PREDICTED: RRP15-like protein [Capsicum annuum]
Caz08g24370	13.2212	17.0488	12.7132	3.06802	4.04927	4.88999	up	tRNA-dihydrouridine(47) synthase [NAD(P)(+)]-like OS=Arabidopsis thaliana OX=3702 GN=At4g38890 PE=1 SV=2	tRNA-dihydrouridine(47) synthase [NAD(P)(+)]-like [Capsicum annuum]
Caz04g11020	4.26505	7.24398	4.37419	1.9117	1.59991	1.67453	up	Midasin OS=Arabidopsis thaliana OX=3702 GN=MDN1 PE=1 SV=1	hypothetical protein T459_12557 [Capsicum annuum]
Caz04g01350	960.108	198.714	190.997	2338.28	2052.68	2081.67	down	Expansin-A1 OS=Oryza sativa subsp. japonica OX=39947 GN=EXPA1 PE=2 SV=2	expansin-A11-like [Capsicum annuum]
Caz01g40700	3.31135	1.41364	2.72821	5.94025	5.75919	5.5073	down	--	hypothetical protein T459_35206 [Capsicum annuum]
Caz01g38220	1.12113	1.91635	0.11476	0.685591	11.7436	15.1811	down	bZIP transcription factor RISBZ4 OS=Oryza sativa subsp. japonica OX=39947 GN=RISBZ4 PE=2 SV=2	putative mitochondrial import inner membrane translocase subunit tim-16-like [Capsicum annuum]
Caz04g16600	80.4489	84.7534	83.7327	104.981	112.09	111.75	down	--	PREDICTED: uncharacterized protein LOC107867916 isoform X1 [Capsicum annuum]
Caz05g13810	16.8177	20.3008	20.9725	10.1431	10.7566	11.2693	up	DExH-box ATP-dependent RNA helicase DExH10 OS=Arabidopsis thaliana OX=3702 GN=HEN2 PE=1 SV=2	PREDICTED: DExH-box ATP-dependent RNA helicase DExH10 [Capsicum annuum]
Caz11g02640	48.3157	37.1339	32.2146	72.625	81.9773	76.8516	down	--	PREDICTED: uncharacterized protein LOC107848470 [Capsicum annuum]
Caz01g37640	8.14326	20.4129	3.36378	2.85366	1.95543	2.22022	up	Probable sarcosine oxidase OS=Arabidopsis thaliana OX=3702 GN=At2g24580 PE=2 SV=1	PREDICTED: probable sarcosine oxidase [Capsicum annuum]
Caz09g11410	7.49411	9.21816	12.8965	3.0054	3.74901	5.80303	up	2-C-methyl-D-erythritol 4-phosphate cytidylyltransferase, chloroplastic OS=Arabidopsis thaliana OX=3702 GN=ISPD PE=1 SV=1	PREDICTED: uncharacterized protein LOC107853522 isoform X1 [Capsicum annuum]
Caz02g12920	28.6225	39.5116	21.9974	9.31037	10.505	10.4106	up	Bidirectional sugar transporter SWEET2a OS=Sorghum bicolor OX=4558 GN=SWEET2A PE=3 SV=1	PREDICTED: transcription factor GTE12-like [Capsicum annuum]
Caz10g11620	0.411555	0.302451	1.39434	1.41329	2.12777	2.56144	down	Myb-related protein 2 OS=Arabidopsis thaliana OX=3702 GN=MYR2 PE=1 SV=1	PREDICTED: uncharacterized protein LOC107843408 isoform X3 [Capsicum annuum]
Caz03g17480	59.1258	103.981	56.6274	25.2151	40.8674	38.0811	up	Protein PLASTID TRANSCRIPTIONALLY ACTIVE 7 OS=Arabidopsis thaliana OX=3702 GN=PTAC7 PE=1 SV=1	PREDICTED: protein PLASTID TRANSCRIPTIONALLY ACTIVE 7 isoform X2 [Capsicum annuum]
Caz01g31740	40.3773	26.1116	45.4909	83.1961	89.4789	88.8818	down	Uncharacterized protein At1g28695 OS=Arabidopsis thaliana OX=3702 GN=At1g28695 PE=2 SV=1	PREDICTED: uncharacterized protein At1g28695-like [Capsicum annuum]
Caz04g07260	12.9745	14.4292	10.4707	4.02018	6.84873	6.03096	up	Sucrose transport protein SUC4 OS=Arabidopsis thaliana OX=3702 GN=SUC4 PE=1 SV=2	PREDICTED: sucrose transport protein SUC4 [Capsicum annuum]
Caz02g04690	18.157	20.0149	18.426	21.7289	28.5208	26.7426	down	--	PREDICTED: uncharacterized protein LOC107857809 [Capsicum annuum]
Caz08g13380	46.2704	38.2123	36.075	44.4079	75.4637	66.2353	down	Rapid alkalinization factor OS=Nicotiana tabacum OX=4097 GN=RALF PE=1 SV=1	PREDICTED: rapid alkalinization factor-like [Capsicum annuum]
Caz06g01570	14.7645	24.3394	9.94877	2.97594	3.64079	4.59952	up	--	F-box/kelch-repeat protein [Capsicum annuum]
Caz08g11570	6.05782	4.39041	4.44296	16.3013	12.7744	14.7388	down	Sodium/hydrogen exchanger 2 OS=Arabidopsis thaliana OX=3702 GN=NHX2 PE=2 SV=2	Sodium/hydrogen exchanger 2 [Capsicum annuum]
Caz02g08400	43.7591	25.1902	77.219	126.432	107.941	102.282	down	--	PREDICTED: uncharacterized protein LOC107858849 [Capsicum annuum]
Caz02g32170	61.9984	60.7631	44.4493	78.8882	69.9379	72.7196	down	Succinate dehydrogenase [ubiquinone] iron-sulfur subunit 2, mitochondrial OS=Arabidopsis thaliana OX=3702 GN=SDH2-2 PE=1 SV=2	PREDICTED: succinate dehydrogenase [ubiquinone] iron-sulfur subunit 2, mitochondrial [Capsicum annuum]
Caz11g08310	4.65964	3.55864	4.15277	5.93059	6.65566	5.60122	down	Calcium-dependent protein kinase 7 OS=Arabidopsis thaliana OX=3702 GN=CPK7 PE=2 SV=1	PREDICTED: calcium-dependent protein kinase 7 [Capsicum annuum]
Caz03g32320	0.903346	0.451141	0.537973	1.17007	2.2754	1.94995	down	--	PREDICTED: uncharacterized protein LOC107864108 [Capsicum annuum]
Caz08g04950	4.06407	4.53023	4.06282	5.17604	8.84639	9.57299	down	Probable glycosyltransferase At3g07620 OS=Arabidopsis thaliana OX=3702 GN=At3g07620 PE=3 SV=1	putative glycosyltransferase-like [Capsicum annuum]
Caz01g24810	1.87872	2.8278	3.42557	1.06343	0.943846	1.06757	up	Pentatricopeptide repeat-containing protein At4g20740 OS=Arabidopsis thaliana OX=3702 GN=At4g20740 PE=3 SV=1	PREDICTED: pentatricopeptide repeat-containing protein At4g20740 [Capsicum annuum]
Caz02g18080	3.72533	4.24667	2.52036	0.168756	0.60284	0.677295	up	U-box domain-containing protein 8 OS=Arabidopsis thaliana OX=3702 GN=PUB8 PE=2 SV=1	PREDICTED: U-box domain-containing protein 8 [Capsicum annuum]
Caz03g37280	1.60219	1.48341	0.791266	0.389981	0.436452	0.385072	up	Pentatricopeptide repeat-containing protein At5g27110 OS=Arabidopsis thaliana OX=3702 GN=PCMP-E14 PE=2 SV=2	putative folate-biopterin transporter 8, chloroplastic-like [Capsicum annuum]
Caz03g35550	4.41746	6.73069	1.55214	0.479274	0.574525	0.734189	up	--	putative kinesin-like protein KIF11-like [Capsicum annuum]
Caz12g26280	0.427641	1.43477	0.701058	1.21428	7.29868	4.7463	down	--	PREDICTED: mavicyanin-like [Capsicum annuum]
Caz10g19530	7.8037	9.69553	12.7484	1.92421	2.91058	2.07955	up	--	PREDICTED: uncharacterized protein LOC107843862 [Capsicum annuum]
Caz08g08280	27.0871	23.7265	30.3801	38.2203	63.4962	61.9788	down	Desiccation protectant protein Lea14 homolog OS=Glycine max OX=3847 PE=2 SV=1	PREDICTED: desiccation protectant protein Lea14 homolog [Capsicum annuum]
Caz06g05290	4.24012	15.542	2.51038	0.896062	2.35821	2.63088	up	Protein argonaute 5 OS=Arabidopsis thaliana OX=3702 GN=AGO5 PE=1 SV=2	Protein argonaute 1A [Capsicum annuum]
Caz06g18890	3.86086	2.71126	2.34535	5.98785	5.19917	4.52304	down	Glutathione S-transferase TCHQD OS=Arabidopsis thaliana OX=3702 GN=TCHQD PE=2 SV=1	Glutathione S-transferase TCHQD [Capsicum baccatum]
Caz09g22250	0.883664	1.04527	0.557142	0.117689	0.19542	0.284084	up	APO protein 3, mitochondrial OS=Arabidopsis thaliana OX=3702 GN=APO3 PE=2 SV=1	PREDICTED: APO protein 3, mitochondrial [Capsicum annuum]
Caz01g26510	1.70805	2.28888	1.50203	0.257387	0.604112	0.274152	up	DNA replication licensing factor MCM7 OS=Oryza sativa subsp. indica OX=39946 GN=MCM7 PE=3 SV=1	PREDICTED: DNA replication licensing factor MCM7 isoform X1 [Capsicum annuum]
Caz02g00430	1.8992	1.87812	2.34355	0.757951	1.05013	1.0517	up	Pentatricopeptide repeat-containing protein At2g17140 OS=Arabidopsis thaliana OX=3702 GN=At2g17140 PE=2 SV=1	PREDICTED: pentatricopeptide repeat-containing protein At2g17140 [Capsicum annuum]
Caz03g08070	12.959	9.08436	5.06332	17.7081	27.1197	26.6055	down	--	PREDICTED: uncharacterized protein LOC107862309 [Capsicum annuum]
Caz02g06280	44.3451	57.2867	37.237	20.7522	16.5934	19.1538	up	--	PREDICTED: uncharacterized protein LOC107858686 [Capsicum annuum]
Caz03g20230	0.907536	0.808552	0.290915	0.0551	0.078369	0.118506	up	Protein SHORTAGE IN CHIASMATA 1 OS=Arabidopsis thaliana OX=3702 GN=SHOC1 PE=1 SV=1	PREDICTED: uncharacterized protein LOC107863296 [Capsicum annuum]
Caz01g21870	28.037	35.0834	36.1074	17.5758	13.7992	16.1071	up	Protein TRIGALACTOSYLDIACYLGLYCEROL 4, chloroplastic OS=Arabidopsis thaliana OX=3702 GN=TGD4 PE=1 SV=1	PREDICTED: protein TRIGALACTOSYLDIACYLGLYCEROL 4, chloroplastic isoform X2 [Capsicum annuum]
Caz02g21590	2.95285	2.58868	2.54558	3.79454	4.70346	5.27285	down	NEP1-interacting protein 2 OS=Arabidopsis thaliana OX=3702 GN=NIP2 PE=1 SV=1	PREDICTED: NEP1-interacting protein-like 1 [Capsicum annuum]
Caz06g14720	57.6563	50.3326	83.9665	12.6413	20.3704	18.6545	up	Patellin-3 OS=Arabidopsis thaliana OX=3702 GN=PATL3 PE=1 SV=2	Patellin-5 [Capsicum annuum]
Caz05g14250	1.24144	0.505152	1.03601	4.6234	2.3129	3.67127	down	Lecithin-cholesterol acyltransferase-like 1 OS=Arabidopsis thaliana OX=3702 GN=LCAT1 PE=2 SV=1	PREDICTED: lecithin-cholesterol acyltransferase-like 1 [Capsicum annuum]
Caz09g04490	29.263	24.7586	18.9887	37.3903	39.5476	38.4456	down	DeSI-like protein At4g17486 OS=Arabidopsis thaliana OX=3702 GN=At4g17486 PE=2 SV=1	PREDICTED: deSI-like protein At4g17486 isoform X1 [Capsicum annuum]
Caz02g22900	47.9195	55.3075	41.2997	51.7678	105.12	102.642	down	Thioredoxin H-type 2 OS=Nicotiana tabacum OX=4097 PE=3 SV=1	PREDICTED: thioredoxin H-type 2 [Capsicum annuum]
Caz01g00350	74.7472	82.6964	87.7071	132.168	105.065	98.6664	down	--	PREDICTED: uncharacterized protein LOC107863489 [Capsicum annuum]
Caz01g13630	19.8042	24.731	10.9432	4.43663	8.19742	9.69039	up	Probable methyltransferase PMT15 OS=Arabidopsis thaliana OX=3702 GN=At4g00750 PE=2 SV=1	putative methyltransferase PMT18 [Capsicum annuum]
Caz06g13020	0.227709	0	0.255568	1.17856	1.15337	1.03315	down	--	PREDICTED: uncharacterized protein LOC107876160 [Capsicum annuum]
Caz11g05930	223.564	100.569	147.482	392.874	277.183	314.198	down	LOB domain-containing protein 11 OS=Arabidopsis thaliana OX=3702 GN=LBD11 PE=2 SV=2	PREDICTED: LOB domain-containing protein 1-like [Capsicum annuum]
Caz02g26600	1.5368	2.1733	1.99914	3.49844	10.4282	10.2483	down	ADP-ribosylation factor 2-A OS=Arabidopsis thaliana OX=3702 GN=ARF2-A PE=2 SV=2	ADP-ribosylation factor 1, partial [Capsicum chinense]
Caz10g01350	73.8996	91.8432	72.0999	106.46	98.166	100.849	down	50S ribosomal protein L24, chloroplastic OS=Nicotiana tabacum OX=4097 GN=RPL24 PE=1 SV=1	PREDICTED: 50S ribosomal protein L24, chloroplastic [Capsicum annuum]
Caz05g21660	9.12837	8.45505	9.56561	10.0553	12.838	13.4001	down	Protein REVERSION-TO-ETHYLENE SENSITIVITY1 OS=Arabidopsis thaliana OX=3702 GN=RTE1 PE=1 SV=1	PREDICTED: protein REVERSION-TO-ETHYLENE SENSITIVITY1-like isoform X1 [Capsicum annuum]
Caz03g25530	12.7588	16.2045	14.0095	8.44893	7.2284	7.36529	up	Electron transfer flavoprotein-ubiquinone oxidoreductase, mitochondrial OS=Arabidopsis thaliana OX=3702 GN=ETFQO PE=2 SV=1	PREDICTED: electron transfer flavoprotein-ubiquinone oxidoreductase, mitochondrial [Capsicum annuum]
Caz03g15310	1.36414	1.78333	1.48695	2.88384	4.97338	4.32452	down	Omega-hydroxypalmitate O-feruloyl transferase OS=Arabidopsis thaliana OX=3702 GN=HHT1 PE=1 SV=1	PREDICTED: omega-hydroxypalmitate O-feruloyl transferase-like [Capsicum annuum]
Caz01g24950	1.195	1.33139	1.21634	0.228893	0.509154	0.45964	up	Crossover junction endonuclease MUS81 OS=Arabidopsis thaliana OX=3702 GN=MUS81 PE=1 SV=1	Crossover junction endonuclease MUS81 [Capsicum annuum]
Caz01g39460	4.97164	2.67148	1.47027	7.02436	6.37897	5.20849	down	Kirola OS=Actinidia deliciosa OX=3627 PE=1 SV=1	PREDICTED: kirola-like [Capsicum annuum]
Caz08g12610	0.379272	0.244757	1.06521	1.13132	2.61997	3.00132	down	Cyclin-P3-1 OS=Oryza sativa subsp. japonica OX=39947 GN=CYCP3-1 PE=3 SV=1	PREDICTED: cyclin-U4-1-like [Capsicum annuum]
Caz02g24420	0.404592	0.690934	0.404566	0.739708	1.80076	1.86282	down	Delta(7)-sterol-C5(6)-desaturase OS=Nicotiana tabacum OX=4097 PE=2 SV=1	PREDICTED: delta(7)-sterol-C5(6)-desaturase [Capsicum annuum]
Caz12g07000	13.1057	12.0192	13.1634	20.6271	17.3842	17.1644	down	Outer envelope pore protein 24, chloroplastic OS=Pisum sativum OX=3888 GN=OEP24 PE=1 SV=1	PREDICTED: outer envelope pore protein 24B, chloroplastic-like [Capsicum annuum]
Caz01g00890	10.7939	4.37699	8.77276	19.6866	22.8704	25.2819	down	F-box protein CPR1 OS=Arabidopsis thaliana OX=3702 GN=CPR1 PE=1 SV=2	hypothetical protein FXO37_31455 [Capsicum annuum]
Caz08g22040	284.173	268.48	228.222	154.195	112.404	110.766	up	Polyadenylate-binding protein RBP47 OS=Nicotiana plumbaginifolia OX=4092 GN=RBP47 PE=1 SV=1	Polyadenylate-binding protein RBP47 [Capsicum annuum]
Caz05g22990	29.7321	40.8948	23.1663	15.8182	12.6555	14.5079	up	Aspartate--tRNA ligase 2, cytoplasmic OS=Arabidopsis thaliana OX=3702 GN=IBI1 PE=1 SV=1	PREDICTED: aspartate--tRNA ligase 2, cytoplasmic-like [Capsicum annuum]
Caz09g13080	7.46586	10.0137	10.4367	4.66032	2.92203	3.83363	up	Thylakoid ADP,ATP carrier protein, chloroplastic OS=Arabidopsis thaliana OX=3702 GN=TAAC PE=1 SV=1	putative envelope ADP,ATP carrier protein, chloroplastic [Capsicum annuum]
Caz02g12440	2.42977	2.37163	3.05029	2.42525	4.33106	4.7846	down	Protein REDUCED WALL ACETYLATION 3 OS=Arabidopsis thaliana OX=3702 GN=RWA3 PE=1 SV=1	PREDICTED: protein REDUCED WALL ACETYLATION 3-like isoform X2 [Capsicum annuum]
Caz09g16940	12.1196	3.55093	4.70485	7.12324	32.8173	35.801	down	--	fatty acid hydroperoxide lyase 2 [Capsicum annuum]
Caz02g25880	2.12252	2.8425	2.33792	0.570869	0.875603	0.974635	up	--	PREDICTED: uncharacterized protein LOC107861374 [Capsicum annuum]
Caz01g09330	34.4122	40.4257	39.7143	55.4184	47.6801	48.597	down	Plastoglobulin-1, chloroplastic OS=Pisum sativum OX=3888 GN=PG1 PE=1 SV=1	PREDICTED: plastoglobulin-1, chloroplastic [Capsicum annuum]
Caz09g05520	9.53752	11.1656	10.668	6.13875	4.14454	5.14132	up	Nuclear pore complex protein NUP205 OS=Arabidopsis thaliana OX=3702 GN=NUP205 PE=1 SV=1	PREDICTED: nuclear pore complex protein NUP205 isoform X2 [Capsicum annuum]
Caz12g18690	12.664	13.4415	6.50963	4.58392	3.96055	4.31954	up	Pentatricopeptide repeat-containing protein At1g60770 OS=Arabidopsis thaliana OX=3702 GN=At1g60770 PE=1 SV=1	PREDICTED: pentatricopeptide repeat-containing protein At1g60770 [Capsicum annuum]
Caz08g11190	37.7329	13.9573	17.4801	197.542	188.011	190.401	down	Guanosine deaminase OS=Arabidopsis thaliana OX=3702 GN=GSDA PE=1 SV=1	PREDICTED: guanine deaminase-like [Capsicum annuum]
Caz03g21660	14.2371	14.8797	8.32243	4.96106	5.25002	5.75908	up	DEAD-box ATP-dependent RNA helicase 7 OS=Arabidopsis thaliana OX=3702 GN=RH7 PE=1 SV=2	DEAD-box ATP-dependent RNA helicase 7 [Capsicum annuum]
Caz04g10640	25.9547	28.9484	19.551	13.1037	12.6349	13.7185	up	tRNA (carboxymethyluridine(34)-5-O)-methyltransferase OS=Arabidopsis thaliana OX=3702 GN=TRM9 PE=1 SV=1	hypothetical protein T459_12606 [Capsicum annuum]
Caz08g12880	1.05874	1.67595	1.35582	0.484824	0.589599	0.420016	up	DNA polymerase zeta catalytic subunit OS=Arabidopsis thaliana OX=3702 GN=REV3 PE=2 SV=1	DNA polymerase zeta catalytic subunit [Solanum lycopersicum]
Caz06g10380	12.7076	7.41129	25.0481	22.0807	31.0293	30.511	down	Two-component response regulator-like APRR5 OS=Arabidopsis thaliana OX=3702 GN=APRR5 PE=1 SV=2	Two-component response regulator-like PRR37 [Capsicum chinense]
Caz03g12450	10.6895	14.6391	17.5255	6.5066	6.03577	5.40834	up	Ribonuclease J OS=Arabidopsis thaliana OX=3702 GN=RNJ PE=1 SV=1	PREDICTED: ribonuclease J isoform X1 [Capsicum annuum]
Caz08g19320	6.47816	13.6203	5.6114	1.40657	0.959958	1.56348	up	--	PREDICTED: DNA polymerase V [Capsicum annuum]
Caz07g07650	3.67953	4.06761	2.21986	1.06824	1.52339	1.6508	up	1-phosphatidylinositol-3-phosphate 5-kinase FAB1B OS=Arabidopsis thaliana OX=3702 GN=FAB1B PE=2 SV=1	PREDICTED: 1-phosphatidylinositol-3-phosphate 5-kinase FAB1B-like [Capsicum annuum]
Caz06g19440	73.3361	49.7356	95.0278	103.753	136.141	134.205	down	Uncharacterized 38.1 kDa protein OS=Capnoides sempervirens OX=3464 PE=2 SV=1	PREDICTED: staphylococcal-like nuclease CAN2 isoform X1 [Capsicum annuum]
Caz01g11010	70.5591	44.2349	42.8839	97.084	91.0299	98.1877	down	Abscisic acid 8'-hydroxylase CYP707A2 OS=Solanum lycopersicum OX=4081 GN=CYP707A2 PE=2 SV=1	PREDICTED: abscisic acid 8'-hydroxylase 1 [Capsicum annuum]
Caz02g30750	16.2461	21.319	8.40071	3.66894	2.31569	3.59177	up	Signal recognition particle 43 kDa protein, chloroplastic OS=Arabidopsis thaliana OX=3702 GN=CAO PE=1 SV=2	PREDICTED: signal recognition particle 43 kDa protein, chloroplastic [Capsicum annuum]
Caz06g30650	2.0175	2.5849	3.57927	1.07967	1.11908	0.595841	up	Calpain-type cysteine protease DEK1 OS=Arabidopsis thaliana OX=3702 GN=DEK1 PE=1 SV=1	Calpain-type cysteine protease DEK1 [Capsicum baccatum]
Caz03g00580	87.058	98.6444	86.629	21.2049	27.8138	30.8748	up	DnaJ protein P58IPK homolog A OS=Oryza sativa subsp. japonica OX=39947 GN=P58A PE=1 SV=1	PREDICTED: dnaJ homolog subfamily B member 6 isoform X1 [Capsicum annuum]
Caz01g27590	2.07194	3.12798	2.01904	0.882804	0.67327	0.542833	up	Pentatricopeptide repeat-containing protein At5g19020, mitochondrial OS=Arabidopsis thaliana OX=3702 GN=PCMP-E42 PE=2 SV=1	PREDICTED: pentatricopeptide repeat-containing protein At5g19020, mitochondrial [Capsicum annuum]
Caz01g39500	31.9946	33.4851	45.3209	52.0155	70.5437	80.4239	down	Cyclin-dependent kinase F-4 OS=Oryza sativa subsp. japonica OX=39947 GN=CDKF-4 PE=2 SV=1	Serine/threonine-protein kinase MAK [Capsicum annuum]
Caz01g02460	15.8846	22.6542	14.1196	5.24743	6.85704	6.43814	up	Aspartate carbamoyltransferase 1, chloroplastic OS=Pisum sativum OX=3888 GN=PYRB1 PE=2 SV=1	PREDICTED: aspartate carbamoyltransferase, chloroplastic-like [Capsicum annuum]
Caz03g22890	8.68804	14.3922	3.8389	0.740881	1.73348	2.1582	up	Probable LL-diaminopimelate aminotransferase, chloroplastic OS=Oryza sativa subsp. japonica OX=39947 GN=AGD2 PE=2 SV=1	LL-diaminopimelate aminotransferase, chloroplastic [Capsicum baccatum]
Caz08g16690	241.903	289.049	274.358	193.612	630.433	622.352	down	Embryogenesis-associated protein EMB8 OS=Picea glauca OX=3330 GN=EMB8 PE=2 SV=1	putative embryogenesis-associated protein EMB8-like [Capsicum annuum]
Caz12g22340	21.5337	17.5771	22.9386	92.3415	74.4861	67.3477	down	--	hypothetical protein BC332_29869 [Capsicum chinense]
Caz11g04840	30.8841	74.3949	53.4413	26.7288	7.34373	7.3555	up	Abscisic-aldehyde oxidase OS=Arabidopsis thaliana OX=3702 GN=AAO3 PE=1 SV=1	PREDICTED: abscisic-aldehyde oxidase-like isoform X2 [Capsicum annuum]
Caz04g24380	1.62626	0.983667	5.58835	6.64799	17.0427	16.782	down	Kirola OS=Actinidia deliciosa OX=3627 PE=1 SV=1	hypothetical protein T459_11136 [Capsicum annuum]
Caz08g05070	0.818259	0.545667	1.46179	4.67905	4.13029	3.80251	down	VAN3-binding protein OS=Arabidopsis thaliana OX=3702 GN=VAB PE=1 SV=1	hypothetical protein BC332_21204 [Capsicum chinense]
Caz11g06480	5.17594	5.0097	4.58443	1.54581	2.58156	2.58724	up	BTB/POZ domain-containing protein At5g60050 OS=Arabidopsis thaliana OX=3702 GN=At5g60050 PE=2 SV=1	PREDICTED: BTB/POZ domain-containing protein At5g60050 [Capsicum annuum]
Caz02g12660	71.4412	84.9769	35.7517	28.5715	27.5212	29.2082	up	--	PREDICTED: uncharacterized protein LOC107859153 [Capsicum annuum]
Caz08g09310	22.7431	28.2568	23.242	12.7026	12.0934	11.0899	up	Serine/arginine-rich splicing factor RS31 OS=Arabidopsis thaliana OX=3702 GN=RS31 PE=1 SV=2	Serine/arginine-rich splicing factor RS31 [Capsicum annuum]
Caz01g05880	0.808708	0.460187	0.413887	1.62828	3.17659	2.57983	down	Heat shock 22 kDa protein, mitochondrial OS=Pisum sativum OX=3888 GN=HSP22 PE=2 SV=1	putative sec14 cytosolic factor-like [Capsicum annuum]
Caz09g16080	146.137	78.1646	95.9308	130.757	189.304	195.82	down	--	hypothetical protein FXO38_33984 [Capsicum annuum]
Caz07g08690	6.23116	10.135	7.44286	0.492134	1.53868	1.33312	up	--	hypothetical protein FXO38_29642 [Capsicum annuum]
Caz06g26560	2.54382	3.69135	3.77896	0.843858	0.727447	1.30749	up	--	putative triosephosphate isomerase, cytosolic-like [Capsicum annuum]
Caz04g19120	55.2606	31.0045	59.0075	110.806	72.054	78.1268	down	--	PREDICTED: E3 ubiquitin-protein ligase RNF170-like isoform X1 [Capsicum annuum]
Caz08g18230	73.3157	64.1113	77.3077	102.733	109.954	113.221	down	Probable protein phosphatase 2C 10 OS=Arabidopsis thaliana OX=3702 GN=At1g34750 PE=2 SV=1	PREDICTED: probable protein phosphatase 2C 10 [Capsicum annuum]
Caz04g10680	15.6927	9.87883	18.5271	43.7862	26.6966	32.7828	down	--	PREDICTED: uncharacterized protein LOC107867579 isoform X2 [Capsicum annuum]
Caz06g01590	10.4429	12.8469	6.15143	2.24411	2.84825	3.0622	up	Guanine nucleotide-binding protein-like NSN1 OS=Arabidopsis thaliana OX=3702 GN=NSN1 PE=1 SV=1	PREDICTED: guanine nucleotide-binding protein-like NSN1 [Capsicum annuum]
Caz12g01040	12.2849	11.7679	14.7522	13.5065	19.8829	19.8988	down	Serine/threonine-protein kinase BSK7 OS=Arabidopsis thaliana OX=3702 GN=BSK7 PE=3 SV=1	PREDICTED: probable serine/threonine-protein kinase At5g41260 [Capsicum annuum]
Caz05g01690	1.26499	2.47928	0.627878	0.093511	0.40312	0.335443	up	--	putative serine carboxypeptidase-like 17-like [Capsicum annuum]
Caz01g14220	1.44242	0.46993	0.987309	2.05791	4.14922	5.56486	down	--	--
Caz07g21600	38.5181	40.0615	45.9092	25.0537	17.5908	16.4743	up	LanC-like protein GCR2 OS=Arabidopsis thaliana OX=3702 GN=GCR2 PE=1 SV=1	PREDICTED: lanC-like protein GCR2 [Capsicum annuum]
Caz10g10090	14.7432	18.4217	9.58237	16.3391	28.0935	25.5703	down	--	PREDICTED: uncharacterized protein LOC107843317 [Capsicum annuum]
Caz01g07430	38.7953	39.9908	29.5747	51.0622	76.5636	84.2201	down	UMP-CMP kinase 3 OS=Arabidopsis thaliana OX=3702 GN=UMK3 PE=1 SV=1	putative UMP-CMP kinase 1 [Capsicum annuum]
Caz01g23570	662.051	254.897	942.654	2498.96	1249.91	1238.03	down	--	PREDICTED: uncharacterized protein LOC107839213 [Capsicum annuum]
Caz04g07550	0.841371	0.47568	2.60561	4.30271	4.8606	5.01558	down	MADS-box transcription factor 27 OS=Oryza sativa subsp. japonica OX=39947 GN=MADS27 PE=2 SV=2	PREDICTED: MADS-box transcription factor 23-like isoform X1 [Capsicum annuum]
Caz03g17550	6.18928	9.74047	6.0695	3.1846	2.87256	2.42821	up	--	hypothetical protein T459_09630 [Capsicum annuum]
Caz02g30480	9.31134	15.0419	11.9398	4.7894	2.97989	3.93675	up	--	hypothetical protein CQW23_05696 [Capsicum baccatum]
Caz07g23810	3.12183	3.47374	3.22477	4.05867	4.85723	5.07558	down	--	PREDICTED: uncharacterized protein LOC107878775 [Capsicum annuum]
Caz06g30140	15.5612	19.0556	15.22	25.0749	24.6951	24.5304	down	Fumarate hydratase 1, mitochondrial OS=Arabidopsis thaliana OX=3702 GN=FUM1 PE=1 SV=2	PREDICTED: fumarate hydratase 1, mitochondrial [Capsicum annuum]
Caz03g07350	17.0234	12.063	35.7819	38.4313	41.6284	45.5423	down	Two-component response regulator-like APRR1 OS=Arabidopsis thaliana OX=3702 GN=APRR1 PE=1 SV=1	PREDICTED: two-component response regulator-like APRR1 isoform X1 [Capsicum annuum]
Caz03g36240	65.5089	77.307	53.5815	33.8896	34.0461	35.0959	up	Pre-mRNA-processing factor 19 OS=Oryza sativa subsp. japonica OX=39947 GN=PRP19 PE=2 SV=1	PREDICTED: pre-mRNA-processing factor 19 [Capsicum annuum]
Caz09g20120	23.8882	16.8882	23.8452	33.6608	32.2498	33.2248	down	Synaptotagmin-3 OS=Arabidopsis thaliana OX=3702 GN=SYT3 PE=2 SV=1	PREDICTED: synaptotagmin-3-like isoform X1 [Capsicum annuum]
Caz08g13630	552.96	175.882	645.828	1720.2	1655.16	1741.21	down	--	putative 60S ribosomal protein L22-2-like [Capsicum annuum]
Caz07g11070	21.6037	22.454	24.9579	32.7358	41.1156	42.1142	down	OVARIAN TUMOR DOMAIN-containing deubiquitinating enzyme 11 OS=Arabidopsis thaliana OX=3702 GN=OTU11 PE=2 SV=1	PREDICTED: OTU domain-containing protein DDB_G0284757-like isoform X1 [Capsicum annuum]
Caz11g07960	10.0841	10.8008	9.66199	19.5271	22.2706	24.6793	down	Chaperonin-like RbcX protein 2, chloroplastic OS=Arabidopsis thaliana OX=3702 GN=RBCX2 PE=1 SV=1	PREDICTED: uncharacterized protein LOC107848446 [Capsicum annuum]
Caz05g06770	0.682194	1.18842	0.90676	0.299644	6.12853	6.42889	down	Putative GEM-like protein 8 OS=Arabidopsis thaliana OX=3702 GN=At5g23370 PE=3 SV=1	GEM-like protein 6 [Capsicum baccatum]
Caz03g14800	11.5163	3.83515	17.3081	45.0157	43.8557	46.3791	down	Mitochondrial phosphate carrier protein 3, mitochondrial OS=Arabidopsis thaliana OX=3702 GN=MPT3 PE=1 SV=1	PREDICTED: mitochondrial phosphate carrier protein 3, mitochondrial-like [Capsicum annuum]
Caz03g07280	38.3278	30.0126	19.923	64.2262	43.52	51.3516	down	Thioredoxin-like 1-2, chloroplastic OS=Arabidopsis thaliana OX=3702 GN=At5g61440 PE=2 SV=1	PREDICTED: thioredoxin-like 1-2, chloroplastic [Capsicum annuum]
Caz08g25470	25.5777	21.4407	26.4781	69.344	72.5166	76.5752	down	Proline-rich receptor-like protein kinase PERK13 OS=Arabidopsis thaliana OX=3702 GN=PERK13 PE=1 SV=1	Kinase protein with adenine nucleotide alpha hydrolases-like domain, putative isoform 4 [Capsicum annuum]
Caz02g00930	29.1228	21.738	19.3402	24.092	35.3085	42.1917	down	--	PREDICTED: calumenin-B [Capsicum annuum]
Caz03g03310	5.17209	6.40594	2.92589	4.4341	25.5698	30.2837	down	--	PREDICTED: uncharacterized protein LOC107865871 [Capsicum annuum]
Caz11g15900	24.3215	35.1696	22.065	11.298	8.13299	10.0955	up	Protein PEP-RELATED DEVELOPMENT ARRESTED 1, chloroplastic OS=Arabidopsis thaliana OX=3702 GN=PRDA1 PE=1 SV=1	PREDICTED: uncharacterized protein LOC107848295 isoform X1 [Capsicum annuum]
Caz07g16580	4.7047	3.42529	1.87662	1.34469	1.25317	1.25404	up	Callose synthase 12 OS=Arabidopsis thaliana OX=3702 GN=CALS12 PE=2 SV=1	PREDICTED: callose synthase 12 [Capsicum annuum]
Caz01g40970	38.0193	44.4605	28.0569	15.8925	19.9539	20.3219	up	RGG repeats nuclear RNA binding protein A (Fragment) OS=Nicotiana tabacum OX=4097 GN=RggA PE=2 SV=1	hypothetical protein BC332_20281 [Capsicum chinense]
Caz06g04840	15.7795	11.6701	16.0993	18.3583	19.121	19.3275	down	ABC transporter F family member 1 OS=Arabidopsis thaliana OX=3702 GN=ABCF1 PE=2 SV=1	PREDICTED: ABC transporter F family member 1-like [Capsicum annuum]
Caz03g13560	0.803894	1.08668	0.623838	0.268978	0.1755	0.302053	up	Pentatricopeptide repeat-containing protein At2g22410, mitochondrial OS=Arabidopsis thaliana OX=3702 GN=PCMP-E28 PE=2 SV=1	putative miraculin-like [Capsicum annuum]
Caz08g21380	88.6292	102.769	93.0522	101.439	152.627	163.676	down	CBS domain-containing protein CBSX1, chloroplastic OS=Arabidopsis thaliana OX=3702 GN=CBSX1 PE=1 SV=2	PREDICTED: CBS domain-containing protein CBSX1, chloroplastic-like [Capsicum annuum]
Caz12g07030	15.9861	17.0483	8.42985	4.16816	7.32169	6.68898	up	Arabinosyltransferase RRA3 OS=Arabidopsis thaliana OX=3702 GN=RRA3 PE=2 SV=1	PREDICTED: arabinosyltransferase RRA3-like [Capsicum annuum]
Caz01g33120	21.968	31.9398	32.5635	15.5181	13.7287	14.6115	up	--	PREDICTED: putative pre-16S rRNA nuclease isoform X1 [Capsicum annuum]
Caz01g13820	26.0513	26.2904	20.2698	11.0765	10.8683	10.689	up	Cell division protein FtsY homolog, chloroplastic OS=Arabidopsis thaliana OX=3702 GN=CPFTSY PE=1 SV=2	PREDICTED: cell division protein FtsY homolog, chloroplastic [Capsicum annuum]
Caz09g06620	34.6477	34.9097	40.0237	60.3988	60.9116	63.9185	down	GPN-loop GTPase QQT1 OS=Arabidopsis thaliana OX=3702 GN=QQT1 PE=1 SV=1	GPN-loop GTPase 3 [Capsicum chinense]
Caz07g23480	8.46165	11.9388	9.89924	4.67691	4.92552	5.3153	up	Imidazole glycerol phosphate synthase hisHF, chloroplastic OS=Arabidopsis thaliana OX=3702 GN=HISN4 PE=2 SV=1	Imidazole glycerol phosphate synthase hisHF [Capsicum baccatum]
Caz01g02880	2.59005	2.43394	2.14925	2.89624	2.98892	3.74839	down	Kinesin-like protein KIN-14J OS=Arabidopsis thaliana OX=3702 GN=KIN14J PE=1 SV=1	Kinesin KP1 [Capsicum annuum]
Caz10g13790	2.85551	2.78545	5.97525	1.3473	1.54282	1.67631	up	--	hypothetical protein T459_25990 [Capsicum annuum]
Caz01g04270	0.846674	1.27705	0.19496	3.25578	7.12754	7.85928	down	--	hypothetical protein FXO38_09974 [Capsicum annuum]
Caz02g04490	15.3556	13.8277	15.5144	14.2499	22.6263	24.0584	down	Ras-related protein Rab5A OS=Oryza sativa subsp. japonica OX=39947 GN=RAB5A PE=1 SV=1	Ras-related protein RABF2a [Capsicum chinense]
Caz03g12720	60.7325	86.6676	48.8663	24.1954	28.0246	28.6087	up	Glyceraldehyde-3-phosphate dehydrogenase, cytosolic OS=Petunia hybrida OX=4102 GN=GAPC PE=2 SV=1	PREDICTED: glyceraldehyde-3-phosphate dehydrogenase, cytosolic-like [Capsicum annuum]
Caz08g19300	25.5535	43.0729	15.0462	4.24644	3.8399	3.70135	up	Heat shock 70 kDa protein, mitochondrial OS=Solanum tuberosum OX=4113 GN=HSP68 PE=2 SV=1	Heat shock 70 kDa protein, mitochondrial [Capsicum annuum]
Caz03g39960	46.2337	37.2031	40.1408	24.1055	8.30974	8.75596	up	Adenosylhomocysteinase OS=Nicotiana sylvestris OX=4096 GN=SAHH PE=2 SV=1	PREDICTED: adenosylhomocysteinase-like [Capsicum annuum]
Caz05g05100	5.92283	6.09133	3.67884	1.84077	2.0307	2.32878	up	Alpha-glucosidase OS=Spinacia oleracea OX=3562 PE=1 SV=1	PREDICTED: alpha-glucosidase-like [Capsicum annuum]
Caz08g16830	128.278	145.654	96.7645	64.9472	58.2872	61.7753	up	40S ribosomal protein S12 OS=Hordeum vulgare OX=4513 GN=RPS12 PE=2 SV=1	PREDICTED: 40S ribosomal protein S12-like [Capsicum annuum]
Caz11g00310	10.4673	10.5948	6.47355	2.99077	4.49391	4.17073	up	8-hydroxygeraniol oxidoreductase OS=Catharanthus roseus OX=4058 GN=8HGO PE=1 SV=1	PREDICTED: alcohol dehydrogenase class-3-like isoform X1 [Capsicum annuum]
Caz08g20250	8.59847	14.7057	5.87466	1.68704	3.60276	3.13478	up	Pyruvate kinase isozyme A, chloroplastic OS=Ricinus communis OX=3988 PE=1 SV=1	PREDICTED: pyruvate kinase isozyme A, chloroplastic-like [Capsicum annuum]
Caz12g04710	3.05575	3.93729	3.11692	1.43654	1.99784	1.84675	up	Pentatricopeptide repeat-containing protein At2g03880, mitochondrial OS=Arabidopsis thaliana OX=3702 GN=PCMP-H44 PE=2 SV=1	PREDICTED: pentatricopeptide repeat-containing protein At2g03880, mitochondrial [Capsicum annuum]
Caz01g13890	8.8479	5.51466	8.6381	19.3608	21.6354	19.7429	down	Growth-regulating factor 9 OS=Arabidopsis thaliana OX=3702 GN=GRF9 PE=1 SV=1	Growth-regulating factor 12 [Capsicum annuum]
Caz10g13540	12.1583	19.9952	7.43114	2.9369	3.78715	2.79157	up	Organelle RRM domain-containing protein 2, mitochondrial OS=Arabidopsis thaliana OX=3702 GN=ORRM2 PE=1 SV=1	PREDICTED: glycine-rich RNA-binding protein 6, mitochondrial [Capsicum annuum]
Caz06g02650	9.72579	4.97213	10.4063	13.1692	14.9335	16.135	down	CBL-interacting serine/threonine-protein kinase 11 OS=Arabidopsis thaliana OX=3702 GN=CIPK11 PE=1 SV=1	PREDICTED: CBL-interacting serine/threonine-protein kinase 11 [Capsicum annuum]
Caz02g23580	62.7409	15.6331	50.2708	101.305	144.754	163.37	down	--	PREDICTED: uncharacterized protein LOC107859957 [Capsicum annuum]
Caz10g04490	6.18849	2.48009	5.71089	10.1282	8.30171	8.5532	down	PLAT domain-containing protein 1 OS=Arabidopsis thaliana OX=3702 GN=PLAT1 PE=1 SV=1	elicitor-inducible protein EIG-J7 [Capsicum annuum]
Caz03g21980	24.6749	34.3729	21.3149	10.5429	9.69969	10.6232	up	Chloride conductance regulatory protein ICln OS=Arabidopsis thaliana OX=3702 GN=At5g62290 PE=2 SV=1	PREDICTED: chloride conductance regulatory protein ICln [Capsicum annuum]
Caz11g18780	214.088	157.949	241.83	431.122	432.188	483.13	down	MADS-box protein 04g005320 OS=Solanum lycopersicum OX=4081 GN=Solyc04g005320 PE=3 SV=1	Agamous-like MADS-box protein AGL3 [Capsicum annuum]
Caz01g08730	40.5944	20.7724	36.9858	15.0435	12.0547	11.697	up	Succinate dehydrogenase [ubiquinone] iron-sulfur subunit 3, mitochondrial OS=Arabidopsis thaliana OX=3702 GN=SDH2-3 PE=1 SV=1	Succinate dehydrogenase [ubiquinone] iron-sulfur subunit 2, mitochondrial [Capsicum baccatum]
Caz12g09140	0.529534	0.989841	0.387861	0.135853	0.091764	0.177393	up	Pentatricopeptide repeat-containing protein At2g40720 OS=Arabidopsis thaliana OX=3702 GN=PCMP-E26 PE=3 SV=1	PREDICTED: pentatricopeptide repeat-containing protein At2g40720 [Capsicum annuum]
Caz02g24680	75.1102	92.1025	48.088	29.7574	22.1918	23.3357	up	Protein DETOXIFICATION 14 OS=Arabidopsis thaliana OX=3702 GN=DTX14 PE=1 SV=1	PREDICTED: protein DETOXIFICATION 14-like [Capsicum annuum]
Caz02g05350	56.9203	82.762	34.694	15.9374	20.6202	22.2826	up	60S ribosomal protein L26-1 OS=Arabidopsis thaliana OX=3702 GN=RPL26A PE=2 SV=2	PREDICTED: 60S ribosomal protein L26-1 [Capsicum annuum]
Caz03g29890	6.51576	11.5762	4.27611	0.576767	1.44552	1.4587	up	Exosome complex component RRP4 homolog OS=Arabidopsis thaliana OX=3702 GN=RRP4 PE=1 SV=1	PREDICTED: exosome complex component RRP4 homolog isoform X1 [Capsicum annuum]
Caz01g15130	3.33147	3.64652	1.75339	0.853449	1.09434	1.22149	up	Callose synthase 3 OS=Arabidopsis thaliana OX=3702 GN=CALS3 PE=3 SV=3	Callose synthase 4 [Capsicum annuum]
Caz12g19900	2.01442	3.69349	1.08759	0.353299	0.953406	0.643958	up	--	PREDICTED: uncharacterized protein LOC107851353 isoform X1 [Capsicum annuum]
Caz02g02950	0.451547	0.244195	0.391996	0.559708	1.0403	1.03335	down	Aspartic proteinase OS=Cucurbita pepo OX=3663 PE=2 SV=1	PREDICTED: aspartic proteinase-like [Capsicum annuum]
Caz02g10840	56.0566	70.5235	38.5401	30.0726	20.0438	24.5055	up	Ferredoxin--NADP reductase, root-type isozyme, chloroplastic OS=Nicotiana tabacum OX=4097 PE=2 SV=1	PREDICTED: ferredoxin--NADP reductase, root-type isozyme, chloroplastic [Capsicum annuum]
Caz10g07500	35.8973	42.448	24.8173	14.3298	18.4075	19.6317	up	Vesicle-associated protein 1-2 OS=Arabidopsis thaliana OX=3702 GN=PVA12 PE=1 SV=1	PREDICTED: vesicle-associated protein 1-2-like isoform X1 [Capsicum annuum]
Caz02g26610	6.27374	7.85015	7.33089	2.12239	2.37994	2.2311	up	Cyclin-D3-3 OS=Arabidopsis thaliana OX=3702 GN=CYCD3-3 PE=2 SV=1	PREDICTED: cyclin-D3-2 [Capsicum annuum]
Caz02g09090	60.8995	74.8247	58.4551	36.8301	30.023	31.6544	up	Probable serine/threonine-protein kinase SIS8 OS=Arabidopsis thaliana OX=3702 GN=SIS8 PE=1 SV=1	PREDICTED: uncharacterized protein LOC107858904 isoform X1 [Capsicum annuum]
Caz01g22410	23.4286	29.8845	26.0133	13.292	15.2518	15.9828	up	Suppressor of mec-8 and unc-52 protein homolog 1 OS=Arabidopsis thaliana OX=3702 GN=SMU1 PE=1 SV=1	PREDICTED: suppressor of mec-8 and unc-52 protein homolog 1 [Capsicum annuum]
Caz05g06870	7.47799	5.33628	10.0319	10.5835	14.3266	15.822	down	--	hypothetical protein T459_14145 [Capsicum annuum]
Caz03g05370	2.51167	4.10478	2.60287	1.18844	1.53907	1.30093	up	Protein FRIGIDA OS=Arabidopsis thaliana OX=3702 GN=FRI PE=1 SV=1	putative protein FRIGIDA-like [Capsicum annuum]
Caz10g14620	4.85643	2.03913	13.678	56.4083	16.5559	18.9743	down	Heavy metal-associated isoprenylated plant protein 6 OS=Arabidopsis thaliana OX=3702 GN=HIPP06 PE=1 SV=1	PREDICTED: heavy metal-associated isoprenylated plant protein 3-like [Capsicum annuum]
Caz10g16990	7.51571	10.2086	4.8851	2.52421	4.10589	2.4661	up	Replication protein A 32 kDa subunit B OS=Arabidopsis thaliana OX=3702 GN=RPA2B PE=2 SV=1	PREDICTED: replication protein A 32 kDa subunit B-like [Capsicum annuum]
Caz09g12700	3.38313	4.05647	4.46068	1.32288	1.9143	2.13718	up	--	PREDICTED: uncharacterized protein LOC107841455 [Capsicum annuum]
Caz04g23020	4.74997	3.62991	4.51692	5.52808	9.66159	11.3435	down	ADP-ribosylation factor GTPase-activating protein AGD5 OS=Arabidopsis thaliana OX=3702 GN=AGD5 PE=1 SV=1	PREDICTED: probable ADP-ribosylation factor GTPase-activating protein AGD5 isoform X1 [Capsicum annuum]
Caz02g28560	2.11325	2.0417	2.31091	2.93744	3.12262	3.23894	down	--	PREDICTED: protein ABHD17B-like [Capsicum annuum]
Caz09g19830	12.3751	12.2893	11.2079	27.0261	37.0807	39.3325	down	DnaJ protein P58IPK homolog OS=Arabidopsis thaliana OX=3702 GN=P58IPK PE=1 SV=1	DnaJ protein P58IPK -like protein [Capsicum annuum]
Caz04g03790	4.97563	4.70091	7.42651	2.33361	1.79017	2.11395	up	--	PREDICTED: uncharacterized protein LOC107867055 isoform X3 [Capsicum annuum]
Caz12g14170	14.8846	16.5173	12.2736	8.43593	6.3904	6.61229	up	--	PREDICTED: uncharacterized protein LOC107850389 [Capsicum annuum]
Caz07g20290	2.41775	1.91914	4.46847	9.50092	7.10106	6.83151	down	Fatty-acid-binding protein 3, chloroplastic OS=Arabidopsis thaliana OX=3702 GN=FAP3 PE=1 SV=1	Fatty-acid-binding protein 3 [Capsicum annuum]
Caz06g05410	3.35773	2.70013	3.60345	5.43971	6.54805	6.36557	down	--	hypothetical protein CQW23_30288 [Capsicum baccatum]
Caz08g24390	26.5914	40.2966	13.6543	7.64322	4.79263	4.60959	up	Amidophosphoribosyltransferase 2, chloroplastic OS=Arabidopsis thaliana OX=3702 GN=ASE2 PE=1 SV=1	PREDICTED: amidophosphoribosyltransferase, chloroplastic [Capsicum annuum]
Caz01g02040	48.6055	114.874	2.77874	1.0101	3.83504	5.01127	up	--	PREDICTED: late embryogenesis abundant protein At1g64065 [Capsicum annuum]
Caz02g06020	0.371393	0.349118	0.583979	0.603844	1.11314	1.07638	down	Mitogen-activated protein kinase kinase kinase 5 OS=Arabidopsis thaliana OX=3702 GN=MAPKKK5 PE=1 SV=1	Mitogen-activated protein kinase kinase kinase YODA [Capsicum annuum]
Caz05g02680	7.34608	3.76699	8.48262	37.2405	87.8308	91.8443	down	Glutamine synthetase cytosolic isozyme 1-1 OS=Oryza sativa subsp. japonica OX=39947 GN=GLN1-1 PE=1 SV=1	Glutamine synthetase cytosolic isozyme 1-1 [Capsicum annuum]
Caz02g29790	321.595	282.677	296.652	557.862	420.459	385.215	down	Uncharacterized protein At5g39570 OS=Arabidopsis thaliana OX=3702 GN=At5g39570 PE=1 SV=1	PREDICTED: uncharacterized protein At5g39570-like [Capsicum annuum]
Caz01g22130	253.261	367.164	238.215	152.528	155.861	164.237	up	60S ribosomal protein L7a-1 OS=Arabidopsis thaliana OX=3702 GN=RPL7AA PE=2 SV=2	PREDICTED: 60S ribosomal protein L7a-1 [Capsicum annuum]
Caz12g11770	26.1805	34.7615	20.9112	9.65577	12.5417	12.5289	up	Dihydroxy-acid dehydratase, chloroplastic OS=Arabidopsis thaliana OX=3702 GN=DHAD PE=1 SV=1	PREDICTED: dihydroxy-acid dehydratase, chloroplastic-like [Capsicum annuum]
Caz04g00840	14.3484	21.0708	9.4006	2.8205	3.67808	3.99845	up	--	PREDICTED: pre-rRNA-processing protein TSR1 homolog [Capsicum annuum]
Caz10g00750	23.7749	21.7609	16.0504	8.46601	11.9078	12.8481	up	Tetraspanin-2 OS=Arabidopsis thaliana OX=3702 GN=TET2 PE=2 SV=1	Tetraspanin-2 [Capsicum chinense]
Caz04g21880	1.60952	2.86957	1.06159	0.127891	0.330805	0.362728	up	--	putative ER lumen protein retaining receptor C28H8.4-like [Capsicum annuum]
Caz01g34960	19.7824	14.9576	16.7772	19.7919	32.4604	34.8796	down	Integrin-linked protein kinase 1 OS=Arabidopsis thaliana OX=3702 GN=ILK1 PE=1 SV=1	PREDICTED: serine/threonine-protein kinase STY17-like isoform X1 [Capsicum annuum]
Caz01g41110	39.5706	36.9507	43.2839	68.3536	78.1673	79.7202	down	--	PREDICTED: uncharacterized protein LOC107855929 [Capsicum annuum]
Caz02g24980	6.84011	1.2832	3.05848	35.8058	35.4183	35.718	down	--	PREDICTED: uncharacterized protein LOC107861354 [Capsicum annuum]
Caz08g08570	76.8985	85.1301	72.043	100.745	136.099	155.172	down	Ubiquitin-conjugating enzyme E2 28 OS=Arabidopsis thaliana OX=3702 GN=UBC28 PE=1 SV=1	PREDICTED: ubiquitin-conjugating enzyme E2 28-like [Capsicum annuum]
Caz09g07840	106.111	102.61	95.7835	191.082	151.797	161.703	down	Citrate synthase, glyoxysomal OS=Cucurbita maxima OX=3661 PE=1 SV=1	PREDICTED: citrate synthase, glyoxysomal-like [Capsicum annuum]
Caz04g01750	14.2983	17.5137	10.2346	2.06496	4.70066	6.52868	up	7-deoxyloganetic acid glucosyl transferase OS=Catharanthus roseus OX=4058 GN=7DLGT PE=1 SV=1	PREDICTED: 7-deoxyloganetic acid glucosyltransferase-like isoform X2 [Capsicum annuum]
Caz10g15770	23.1295	9.78596	48.5945	43.7676	79.3671	87.809	down	--	putative cytochrome 94A1-like [Capsicum annuum]
Caz09g00460	14.9821	14.1038	11.3905	3.01068	6.2948	7.58871	up	Late blight resistance protein R1-A OS=Solanum demissum OX=50514 GN=R1A PE=3 SV=1	hypothetical protein BC332_24566 [Capsicum chinense]
Caz10g03160	87.7815	118.544	49.3896	41.9225	32.7127	33.7716	up	Prohibitin-1, mitochondrial OS=Arabidopsis thaliana OX=3702 GN=PHB1 PE=1 SV=1	Prohibitin-6, mitochondrial [Capsicum annuum]
Caz07g01600	5.31513	8.1383	2.1076	0.366308	1.36054	1.42208	up	Nuclear pore complex protein NUP43 OS=Arabidopsis thaliana OX=3702 GN=NUP43 PE=1 SV=1	PREDICTED: nuclear pore complex protein NUP43 isoform X1 [Capsicum annuum]
Caz10g20540	2.73083	2.55919	4.49108	23.4381	32.1839	31.8909	down	1-acyl-sn-glycerol-3-phosphate acyltransferase 2 OS=Arabidopsis thaliana OX=3702 GN=LPAT2 PE=1 SV=2	PREDICTED: 1-acyl-sn-glycerol-3-phosphate acyltransferase 2-like [Capsicum annuum]
Caz12g25880	7.61246	6.14334	7.70836	10.1742	10.5265	10.0445	down	--	PREDICTED: 60S ribosomal export protein NMD3-like [Capsicum annuum]
Caz01g06910	25.6536	27.2107	15.1347	10.1607	11.7736	10.441	up	Pentatricopeptide repeat-containing protein At4g16835, mitochondrial OS=Arabidopsis thaliana OX=3702 GN=DYW10 PE=2 SV=3	Pentatricopeptide repeat-containing protein, mitochondrial [Capsicum annuum]
Caz06g08110	22.1737	28.6057	30.7967	6.15293	12.0459	14.3639	up	Protein argonaute 1B OS=Oryza sativa subsp. japonica OX=39947 GN=AGO1B PE=2 SV=3	PREDICTED: protein argonaute 1-like [Capsicum annuum]
Caz09g04290	5.65923	5.86267	2.73244	1.47243	1.64681	0.906732	up	--	putative heat stress transcription factor C-1-like [Capsicum annuum]
Caz11g01640	79.8399	113.47	71.2344	47.0601	39.7193	40.6345	up	T-complex protein 1 subunit beta OS=Arabidopsis thaliana OX=3702 GN=CCT2 PE=1 SV=1	PREDICTED: T-complex protein 1 subunit beta [Capsicum annuum]
Caz11g03280	39.6962	21.3933	30.7482	62.2079	55.1069	58.4888	down	Probable calcium-binding protein CML48 OS=Arabidopsis thaliana OX=3702 GN=CML48 PE=2 SV=2	putative calcium-binding protein CML49 [Capsicum annuum]
Caz03g06390	2.49221	2.95667	2.07056	0.940318	0.97674	1.17861	up	Zinc finger BED domain-containing protein RICESLEEPER 2 OS=Oryza sativa subsp. japonica OX=39947 GN=Os03g0733400 PE=2 SV=1	PREDICTED: zinc finger BED domain-containing protein DAYSLEEPER-like [Capsicum annuum]
Caz05g04290	11.9479	12.1131	12.4373	15.2819	17.1313	15.8458	down	Probable pectate lyase 13 OS=Arabidopsis thaliana OX=3702 GN=PMR6 PE=1 SV=1	PREDICTED: probable pectate lyase 4 isoform X1 [Capsicum annuum]
Caz02g31930	24.7308	24.4578	18.2198	11.3859	10.7055	9.64564	up	--	PREDICTED: uncharacterized protein LOC107860692 isoform X2 [Capsicum annuum]
Caz03g28270	1.73626	1.53648	0.826609	3.20472	5.52347	6.14019	down	Phospholipase A1-Igamma2, chloroplastic OS=Arabidopsis thaliana OX=3702 GN=DALL3 PE=1 SV=2	PREDICTED: phospholipase A1-Igamma2, chloroplastic-like [Capsicum annuum]
Caz02g20950	5.18557	4.86808	6.59506	7.49957	7.31249	9.1327	down	Serine/threonine-protein kinase AFC3 OS=Arabidopsis thaliana OX=3702 GN=AFC3 PE=1 SV=2	putative SRSF protein kinase 1-like isoform X2 [Capsicum annuum]
Caz03g28450	21.4158	29.6222	25.8612	13.7727	14.5166	14.738	up	Peptidyl-prolyl cis-trans isomerase CYP63 OS=Arabidopsis thaliana OX=3702 GN=CYP63 PE=1 SV=1	PREDICTED: peptidyl-prolyl cis-trans isomerase CYP63 isoform X2 [Capsicum annuum]
Caz06g03770	5.84504	6.88641	5.72455	3.23716	2.55053	3.22166	up	Telomere repeat-binding protein 5 OS=Arabidopsis thaliana OX=3702 GN=TRP5 PE=1 SV=2	PREDICTED: telomere repeat-binding protein 5-like isoform X1 [Capsicum annuum]
Caz02g19410	1.67203	1.90033	2.71932	0.391331	0.738224	0.689318	up	--	PREDICTED: uncharacterized protein LOC107859633 [Capsicum annuum]
Caz05g02420	929.433	665.878	1236.13	1619.26	1769.19	1787.79	down	--	--
Caz08g26160	144.948	203.145	171.462	63.8167	59.6057	60.9377	up	Probable flavin-containing monooxygenase 1 OS=Arabidopsis thaliana OX=3702 GN=FMO1 PE=2 SV=1	PREDICTED: probable flavin-containing monooxygenase 1 [Capsicum annuum]
Caz10g20780	2.79569	0.643494	0.277807	6.07505	16.2157	17.5471	down	Protein LE25 OS=Solanum lycopersicum OX=4081 GN=LE25 PE=2 SV=1	11 kDa late embryogenesis abundant protein [Capsicum annuum]
Caz12g00210	2.42362	3.30813	2.80484	0.991612	0.766095	0.189526	up	Calpain-type cysteine protease DEK1 OS=Arabidopsis thaliana OX=3702 GN=DEK1 PE=1 SV=1	Calpain-type cysteine protease DEK1 [Capsicum chinense]
Caz06g16090	456.182	600.643	419	250.276	233.1	227.961	up	--	PREDICTED: uncharacterized protein LOC107872823 [Capsicum annuum]
Caz08g24240	24.9253	50.0294	12.5224	11.4426	9.26816	9.93398	up	Fructose-bisphosphate aldolase 2, chloroplastic OS=Arabidopsis thaliana OX=3702 GN=FBA2 PE=1 SV=2	PREDICTED: fructose-bisphosphate aldolase 1, chloroplastic [Capsicum annuum]
Caz02g16170	4.63449	3.99517	2.00008	11.6868	5.67901	6.90151	down	--	PREDICTED: uncharacterized protein LOC107859382 [Capsicum annuum]
Caz03g19800	17.0486	24.611	29.6386	13.1074	9.4981	10.6757	up	Cleavage and polyadenylation specificity factor subunit 2 OS=Arabidopsis thaliana OX=3702 GN=CPSF100 PE=1 SV=2	PREDICTED: cleavage and polyadenylation specificity factor subunit 2 isoform X1 [Capsicum annuum]
Caz12g21000	12.351	10.3512	9.61674	2.08936	5.5488	5.77479	up	Protein PSK SIMULATOR 3 OS=Arabidopsis thaliana OX=3702 GN=PSI3 PE=1 SV=1	PREDICTED: uncharacterized protein LOC107850774 [Capsicum annuum]
Caz03g16190	5.20377	6.25645	5.66051	3.44818	3.00104	2.76043	up	Pentatricopeptide repeat-containing protein At3g18110, chloroplastic OS=Arabidopsis thaliana OX=3702 GN=EMB1270 PE=2 SV=2	PREDICTED: pentatricopeptide repeat-containing protein At3g18110, chloroplastic [Capsicum annuum]
Caz03g00650	30.8346	28.6368	28.8421	96.1281	54.6616	52.2986	down	Ethylene-responsive transcription factor RAP2-12 OS=Arabidopsis thaliana OX=3702 GN=RAP2-12 PE=1 SV=1	Ethylene-responsive transcription factor RAP2-3 [Capsicum annuum]
Caz03g09240	17.0434	24.7148	19.7278	9.56366	9.60094	10.3502	up	Protein NUCLEAR FUSION DEFECTIVE 2 OS=Arabidopsis thaliana OX=3702 GN=NFD2 PE=2 SV=1	Protein NUCLEAR FUSION DEFECTIVE 2 [Capsicum baccatum]
Caz11g16250	5.18061	7.21202	6.48724	9.82222	19.5175	15.7261	down	--	putative LRR receptor-like serine/threonine-protein kinase GSO1-like [Capsicum annuum]
Caz01g10250	25.9529	39.0534	30.0304	11.7371	10.7877	9.9968	up	Probable acyl-activating enzyme 1, peroxisomal OS=Arabidopsis thaliana OX=3702 GN=AAE1 PE=2 SV=1	PREDICTED: probable acyl-activating enzyme 1, peroxisomal [Capsicum annuum]
Caz01g21850	35.5344	50.3074	13.3289	10.6868	12.9381	13.8718	up	Ethylene-responsive transcription factor RAP2-3 OS=Arabidopsis thaliana OX=3702 GN=RAP2-3 PE=1 SV=2	Ethylene-responsive transcription factor [Capsicum annuum]
Caz04g24710	3.70957	5.60239	4.29293	6.55657	7.09468	7.40664	down	Integrin-linked protein kinase 1 OS=Arabidopsis thaliana OX=3702 GN=ILK1 PE=1 SV=1	putative cyclic phosphodiesterase-like [Capsicum annuum]
Caz11g01690	2356.95	1604.96	1527.77	5013.99	3493.08	3751.13	down	Xyloglucan endotransglucosylase/hydrolase protein 31 OS=Arabidopsis thaliana OX=3702 GN=XTH31 PE=1 SV=2	PREDICTED: xyloglucan endotransglucosylase/hydrolase protein 31-like [Capsicum annuum]
Caz11g13240	73.9643	45.6128	101.699	406.078	143.594	144.774	down	Aldehyde dehydrogenase family 2 member B7, mitochondrial OS=Arabidopsis thaliana OX=3702 GN=ALDH2B7 PE=1 SV=2	Aldehyde dehydrogenase, mitochondrial [Capsicum annuum]
Caz03g12090	75.7122	78.1328	44.172	29.4627	30.174	26.3888	up	--	PREDICTED: uncharacterized protein LOC107862639 [Capsicum annuum]
Caz01g09530	16.2691	13.4518	18.9516	20.1971	32.2237	31.1409	down	Probable tocopherol O-methyltransferase, chloroplastic OS=Oryza sativa subsp. japonica OX=39947 GN=VTE4 PE=2 SV=1	Tocopherol O-methyltransferase, chloroplastic [Capsicum annuum]
Caz12g04910	45.8004	45.2747	46.3035	71.5462	68.1506	70.1623	down	Probable protein phosphatase 2C 59 OS=Arabidopsis thaliana OX=3702 GN=WIN2 PE=1 SV=1	putative protein phosphatase 2C 45 [Capsicum annuum]
Caz06g21530	4.18981	5.34622	5.95757	1.47673	1.05211	1.47478	up	Anaphase-promoting complex subunit 1 OS=Arabidopsis thaliana OX=3702 GN=APC1 PE=2 SV=1	Anaphase-promoting complex subunit 1 [Capsicum annuum]
Caz10g18610	3.09581	3.90547	2.97719	1.03017	1.36595	0.990164	up	DNA damage-binding protein 1a OS=Arabidopsis thaliana OX=3702 GN=DDB1A PE=1 SV=1	putative protein RRP5 -like protein [Capsicum annuum]
Caz07g03230	66.9478	63.73	69.0493	80.6653	87.2057	88.0275	down	VAMP-like protein YKT61 OS=Arabidopsis thaliana OX=3702 GN=YKT61 PE=2 SV=1	PREDICTED: VAMP-like protein YKT61 [Capsicum annuum]
Caz02g18580	1.61688	2.34954	0.907211	0.153662	0.283808	0.357262	up	RNA pseudouridine synthase 6, chloroplastic OS=Arabidopsis thaliana OX=3702 GN=At4g21770 PE=2 SV=1	PREDICTED: RNA pseudouridine synthase 6, chloroplastic [Capsicum annuum]
Caz12g21200	2.74158	2.71855	1.7286	0.450356	0.174741	0.364069	up	Probable disease resistance protein At4g14610 OS=Arabidopsis thaliana OX=3702 GN=At4g14610 PE=3 SV=1	hypothetical protein T459_29637 [Capsicum annuum]
Caz02g03800	9.55751	2.08928	20.3415	29.0857	41.5442	40.0186	down	--	Dehydrin DHN1 [Capsicum chinense]
Caz08g18450	700.212	439.488	755.09	1011.64	965.15	1034.31	down	Bifunctional riboflavin biosynthesis protein RIBA 1, chloroplastic OS=Arabidopsis thaliana OX=3702 GN=RIBA1 PE=1 SV=2	PREDICTED: bifunctional riboflavin biosynthesis protein RIBA 1, chloroplastic [Capsicum annuum]
Caz10g03250	25.2612	37.7822	24.9829	10.9203	14.2098	15.5954	up	26S proteasome non-ATPase regulatory subunit 2 homolog A OS=Arabidopsis thaliana OX=3702 GN=RPN1A PE=1 SV=2	PREDICTED: 26S proteasome non-ATPase regulatory subunit 2 homolog A-like isoform X1 [Capsicum annuum]
Caz01g34660	8.28913	7.79814	4.64412	13.7188	17.2367	17.357	down	9-cis-epoxycarotenoid dioxygenase NCED2, chloroplastic OS=Solanum lycopersicum OX=4081 GN=NCED2 PE=2 SV=1	PREDICTED: 9-cis-epoxycarotenoid dioxygenase NCED3, chloroplastic-like [Capsicum annuum]
Caz10g01040	6.33768	6.14398	5.53769	6.14208	8.86777	8.34843	down	Protein LHCP TRANSLOCATION DEFECT OS=Arabidopsis thaliana OX=3702 GN=LTD PE=1 SV=1	PREDICTED: protein LHCP TRANSLOCATION DEFECT [Capsicum annuum]
Caz04g17600	17.5713	25.0105	18.2234	6.24495	6.63707	6.60749	up	--	hypothetical protein T459_12022 [Capsicum annuum]
Caz08g16900	4.07801	6.68793	2.14597	0.750448	1.62188	1.4451	up	Phospholipase D beta 1 OS=Arabidopsis thaliana OX=3702 GN=PLDBETA1 PE=1 SV=4	PREDICTED: phospholipase D delta-like isoform X1 [Capsicum annuum]
Caz02g03780	1.66508	0.699233	0.966035	13.5261	7.98436	8.06099	down	Protein HYPER-SENSITIVITY-RELATED 4 OS=Arabidopsis thaliana OX=3702 GN=HSR4 PE=2 SV=1	putative mitochondrial chaperone BCS1-like [Capsicum annuum]
Caz03g12820	45.6606	48.4745	36.3246	23.7034	23.1788	25.0267	up	Gamma aminobutyrate transaminase 1, mitochondrial OS=Solanum lycopersicum OX=4081 GN=GABA-TP1 PE=1 SV=1	PREDICTED: gamma aminobutyrate transaminase 1, mitochondrial [Capsicum annuum]
Caz03g18160	152.2	102.537	136.024	322.072	221.442	210.007	down	Protein phosphatase 2C 51 OS=Oryza sativa subsp. japonica OX=39947 GN=PP2C51 PE=1 SV=1	PREDICTED: probable protein phosphatase 2C 51 [Capsicum annuum]
Caz01g14870	5.10196	4.42784	6.21957	5.99869	6.74611	7.47396	down	Pentatricopeptide repeat-containing protein At5g48730, chloroplastic OS=Arabidopsis thaliana OX=3702 GN=At5g48730 PE=2 SV=2	PREDICTED: pentatricopeptide repeat-containing protein At5g48730, chloroplastic [Capsicum annuum]
Caz06g25720	13.8197	19.0517	14.7221	5.99926	4.74744	4.46389	up	--	PREDICTED: uncharacterized protein LOC107873468 isoform X1 [Capsicum annuum]
Caz03g35930	14.5979	15.3769	15.8191	5.83258	8.52222	8.53076	up	Transcription factor GTE1 OS=Arabidopsis thaliana OX=3702 GN=GTE1 PE=1 SV=1	Transcription factor GTE1 [Capsicum annuum]
Caz08g00110	5.97621	6.16013	5.55205	2.18826	3.83907	2.98871	up	F-box/LRR-repeat protein At3g26922 OS=Arabidopsis thaliana OX=3702 GN=At3g26922 PE=2 SV=2	hypothetical protein T459_21253 [Capsicum annuum]
Caz02g21560	8.72603	9.80907	10.1449	3.10751	4.20448	4.23531	up	Probable protein phosphatase 2C 60 OS=Oryza sativa subsp. japonica OX=39947 GN=Os06g0717800 PE=2 SV=1	putative protein phosphatase 2C 60 [Capsicum annuum]
Caz08g10210	1.73777	2.28565	1.81433	4.48053	4.16016	4.40238	down	Beta-xylosidase/alpha-L-arabinofuranosidase 2 OS=Medicago sativa subsp. varia OX=36902 GN=Xyl2 PE=2 SV=1	PREDICTED: beta-glucosidase BoGH3B-like isoform X2 [Capsicum annuum]
Caz03g04380	13.69	8.1093	23.4241	24.831	40.4485	40.0961	down	Sodium/hydrogen exchanger 2 OS=Arabidopsis thaliana OX=3702 GN=NHX2 PE=2 SV=2	hypothetical protein FXO37_06746 [Capsicum annuum]
Caz04g02090	34.694	49.1535	37.0132	20.1422	16.6133	15.7861	up	--	PREDICTED: protein RCC2 [Capsicum annuum]
Caz03g20240	4.74428	2.57668	4.69116	4.24339	8.02946	8.42772	down	--	PREDICTED: paramyosin [Capsicum annuum]
Caz05g12380	15.0365	14.5794	14.9549	19.8622	22.0016	22.2265	down	Serine/threonine-protein phosphatase PP2A-2 catalytic subunit OS=Arabidopsis thaliana OX=3702 GN=PP2A2 PE=1 SV=1	PREDICTED: serine/threonine-protein phosphatase PP2A-2 catalytic subunit [Capsicum annuum]
Caz07g17350	26.4502	41.7341	23.0903	8.68989	8.36305	9.80495	up	Putative elongation factor TypA-like SVR3, chloroplastic OS=Arabidopsis thaliana OX=3702 GN=SVR3 PE=1 SV=1	PREDICTED: GTP-binding protein TypA/BipA homolog [Capsicum annuum]
Caz10g08720	27.4917	27.157	37.5393	10.9174	13.4915	13.309	up	B3 domain-containing transcription repressor VAL2 OS=Arabidopsis thaliana OX=3702 GN=VAL2 PE=1 SV=1	hypothetical protein T459_25592 [Capsicum annuum]
Caz11g07820	5.8071	0.979014	1.7157	0.815613	0.066297	0.172549	up	Polyol transporter 5 OS=Arabidopsis thaliana OX=3702 GN=PLT5 PE=1 SV=2	PREDICTED: putative polyol transporter 2 [Capsicum annuum]
Caz08g05980	14.646	13.184	9.36503	23.3123	18.1766	20.6234	down	Two-on-two hemoglobin-3 OS=Arabidopsis thaliana OX=3702 GN=GLB3 PE=1 SV=1	PREDICTED: two-on-two hemoglobin-3 [Capsicum annuum]
Caz01g27720	4.97653	5.91974	8.55155	2.82708	2.37769	1.73835	up	Pentatricopeptide repeat-containing protein At5g18950 OS=Arabidopsis thaliana OX=3702 GN=At5g18950 PE=2 SV=2	PREDICTED: pentatricopeptide repeat-containing protein At5g18950 [Capsicum annuum]
Caz12g10340	25.4763	24.4598	22.5323	30.4637	33.1059	31.9118	down	--	PREDICTED: uncharacterized protein LOC107850700 [Capsicum annuum]
Caz08g08070	8.2748	10.6224	6.81053	2.09136	4.51267	4.8866	up	Probable serine/threonine-protein kinase At1g01540 OS=Arabidopsis thaliana OX=3702 GN=At1g01540 PE=1 SV=2	PREDICTED: probable serine/threonine-protein kinase At1g01540 [Capsicum annuum]
Caz11g09080	63.5692	78.0334	78.7232	101.305	114.973	115.854	down	Signal peptide peptidase OS=Arabidopsis thaliana OX=3702 GN=SPP PE=2 SV=1	PREDICTED: signal peptide peptidase-like [Capsicum annuum]
Caz01g06050	0.08323	0.107957	0.235676	1.44755	3.49215	3.01385	down	Octanoyltransferase LIP2, mitochondrial OS=Arabidopsis thaliana OX=3702 GN=LIP2 PE=1 SV=1	PREDICTED: octanoyltransferase-like [Capsicum annuum]
Caz01g04780	2.99947	2.49278	2.72205	2.88028	3.97883	5.90824	down	ACT domain-containing protein ACR8 OS=Arabidopsis thaliana OX=3702 GN=ACR8 PE=2 SV=1	PREDICTED: ACT domain-containing protein ACR8 [Capsicum annuum]
Caz04g16210	31.7364	45.8948	29.3304	7.25389	14.2775	13.0744	up	Patellin-3 OS=Arabidopsis thaliana OX=3702 GN=PATL3 PE=1 SV=2	PREDICTED: patellin-3 [Capsicum annuum]
Caz06g25120	9.7096	9.60647	8.70825	4.12876	4.73063	4.51966	up	Protein GAMETOPHYTE DEFECTIVE 1 OS=Arabidopsis thaliana OX=3702 GN=GAF1 PE=1 SV=1	putative TMV resistance protein N-like [Capsicum annuum]
Caz01g06440	1.2326	0.403048	0.804761	9.3722	4.01853	6.06098	down	Ethylene-responsive transcription factor ERF039 OS=Arabidopsis thaliana OX=3702 GN=ERF039 PE=2 SV=1	PREDICTED: ethylene-responsive transcription factor ERF039-like [Capsicum annuum]
Caz02g08280	140.817	136.35	56.3834	115.384	305.585	318.921	down	--	PREDICTED: classical arabinogalactan protein 2-like [Capsicum annuum]
Caz07g22170	36.6527	53.3391	21.301	12.8793	15.9996	16.859	up	Organelle RRM domain-containing protein 2, mitochondrial OS=Arabidopsis thaliana OX=3702 GN=ORRM2 PE=1 SV=1	PREDICTED: ELAV-like protein 4 [Capsicum annuum]
Caz08g08270	6.36052	1.91312	22.2865	35.4762	40.5355	36.8498	down	Desiccation protectant protein Lea14 homolog OS=Glycine max OX=3847 PE=2 SV=1	PREDICTED: desiccation protectant protein Lea14 homolog [Capsicum annuum]
Caz05g00840	37.3482	30.8682	28.7015	76.1499	73.3129	79.7464	down	--	PREDICTED: uncharacterized protein LOC107870000 isoform X1 [Capsicum annuum]
Caz08g21130	744.105	1095.21	233.646	93.2631	114.945	123.104	up	Probable cinnamyl alcohol dehydrogenase 1 OS=Nicotiana tabacum OX=4097 GN=CAD14 PE=1 SV=1	probable cinnamyl alcohol dehydrogenase 1 [Capsicum annuum]
Caz08g05350	7.95576	9.05311	10.8027	2.98337	2.41841	2.65567	up	Pentatricopeptide repeat-containing protein At3g54980, mitochondrial OS=Arabidopsis thaliana OX=3702 GN=At3g54980 PE=1 SV=1	putative protein arginine N-methyltransferase PRMT10-like [Capsicum annuum]
Caz12g01660	0.759799	1.06534	0.996404	0.100206	0.268206	0.274494	up	Cytochrome P450 82A4 OS=Glycine max OX=3847 GN=CYP82A4 PE=2 SV=1	hypothetical protein T459_26281 [Capsicum annuum]
Caz01g33160	24.3452	26.2584	28.4111	33.1275	34.0853	35.3918	down	--	PREDICTED: uncharacterized protein LOC107845586 [Capsicum annuum]
Caz06g24840	6.18048	9.23054	6.11806	1.69547	2.68335	2.19576	up	Protein BOBBER 1 OS=Arabidopsis thaliana OX=3702 GN=BOB1 PE=1 SV=1	Nuclear migration protein nudC [Capsicum annuum]
Caz04g06090	21.8181	15.5052	19.977	40.6867	41.7205	43.1002	down	--	putative U-box domain-containing protein 4-like [Capsicum annuum]
Caz12g00470	10.2009	2.69871	2.21585	0.330584	0.764809	0.627209	up	Delta(12)-acyl-lipid-desaturase OS=Punica granatum OX=22663 GN=FAD12 PE=2 SV=2	PREDICTED: delta(12)-acyl-lipid-desaturase-like [Capsicum annuum]
Caz04g01700	5.71178	7.93714	7.38323	2.06473	2.9005	3.82003	up	--	PREDICTED: uncharacterized protein LOC107866899 isoform X1 [Capsicum annuum]
Caz08g17320	39.4988	55.8581	33.3207	14.6194	18.0268	20.3871	up	--	hypothetical protein BC332_33183 [Capsicum chinense]
Caz12g23740	2.29243	2.28492	2.58333	0.998642	0.723642	0.759712	up	Bifunctional riboflavin biosynthesis protein RIBA 1, chloroplastic OS=Arabidopsis thaliana OX=3702 GN=RIBA1 PE=1 SV=2	PREDICTED: bifunctional riboflavin biosynthesis protein RIBA 1, chloroplastic-like [Capsicum annuum]
Caz08g20560	83.6462	43.1483	131.055	230.382	182.276	197.929	down	Zinc finger protein ZAT10 OS=Arabidopsis thaliana OX=3702 GN=ZAT10 PE=2 SV=1	PREDICTED: zinc finger protein ZAT6-like [Capsicum annuum]
Caz07g11100	3.64629	4.69303	3.63127	6.53374	8.23823	8.42166	down	11-oxo-beta-amyrin 30-oxidase OS=Glycyrrhiza uralensis OX=74613 GN=CYP72A154 PE=1 SV=1	PREDICTED: cytochrome P450 CYP72A219-like [Capsicum annuum]
Caz03g37550	19.0548	30.285	4.89252	2.47866	4.47035	4.87056	up	Chaperonin CPN60-2, mitochondrial OS=Cucurbita maxima OX=3661 GN=CPN60-2 PE=1 SV=1	PREDICTED: chaperonin CPN60, mitochondrial [Capsicum annuum]
Caz08g01470	3.44594	1.04751	3.58901	13.0005	14.5416	16.7987	down	Probable peroxygenase 4 OS=Arabidopsis thaliana OX=3702 GN=PXG4 PE=1 SV=1	putative nudix hydrolase 18, mitochondrial-like [Capsicum annuum]
Caz10g11080	11.0168	10.1241	11.7239	14.1307	13.7181	14.0473	down	Thylakoid membrane protein TERC, chloroplastic OS=Arabidopsis thaliana OX=3702 GN=TERC PE=1 SV=1	PREDICTED: thylakoid membrane protein TERC, chloroplastic [Capsicum annuum]
Caz02g02180	22.1638	18.8894	15.7699	20.9486	28.0388	29.8944	down	Glycerophosphodiester phosphodiesterase GDPDL6 OS=Arabidopsis thaliana OX=3702 GN=GDPDL6 PE=2 SV=1	PREDICTED: glycerophosphodiester phosphodiesterase GDPDL7-like isoform X2 [Capsicum annuum]
Caz11g00970	58.878	72.5657	61.404	67.1616	87.7369	91.3366	down	DNA-directed RNA polymerases II, IV and V subunit 11 OS=Arabidopsis thaliana OX=3702 GN=NRPB11 PE=1 SV=1	PREDICTED: DNA-directed RNA polymerases II, IV and V subunit 11 [Capsicum annuum]
Caz11g21510	30.6673	27.8436	22.6462	15.3353	13.6023	13.3387	up	Putative late blight resistance protein homolog R1A-10 OS=Solanum demissum OX=50514 GN=R1A-10 PE=3 SV=1	PREDICTED: putative late blight resistance protein homolog R1A-10 isoform X1 [Capsicum annuum]
Caz11g20550	453.661	278.076	316.749	1060.96	1025.56	1084.79	down	Inorganic pyrophosphatase TTM2 OS=Arabidopsis thaliana OX=3702 GN=TTM2 PE=1 SV=1	PREDICTED: uridine-cytidine kinase C [Capsicum annuum]
Caz04g15400	20.2177	12.7459	9.86579	21.1624	51.7722	47.8257	down	Chorismate mutase 2 OS=Arabidopsis thaliana OX=3702 GN=CM2 PE=1 SV=1	PREDICTED: chorismate mutase 2 [Capsicum annuum]
Caz05g14380	1.53428	1.04928	3.86547	2.77372	6.69885	6.77369	down	Potassium channel SKOR OS=Arabidopsis thaliana OX=3702 GN=SKOR PE=1 SV=1	PREDICTED: potassium channel SKOR-like isoform X1 [Capsicum annuum]
Caz06g12620	10.2303	4.59907	2.7675	33.4984	16.1732	17.3919	down	Mitochondrial arginine transporter BAC2 OS=Arabidopsis thaliana OX=3702 GN=BAC2 PE=1 SV=1	PREDICTED: mitochondrial arginine transporter BAC2 [Capsicum annuum]
Caz10g10020	25.2025	29.3389	25.433	11.9179	13.8069	15.1217	up	Protein FAR-RED-ELONGATED HYPOCOTYL 1-LIKE OS=Arabidopsis thaliana OX=3702 GN=FHL PE=1 SV=1	putative UDP-glycosyltransferase 76E1-like [Capsicum annuum]
Caz10g09740	10.471	14.6064	8.33227	4.35392	5.04883	5.80786	up	Proteasome subunit alpha type-4 OS=Spinacia oleracea OX=3562 GN=PAC1 PE=2 SV=1	Proteasome subunit alpha type-4 [Capsicum annuum]
Caz02g03270	2.46542	3.87827	5.60019	0.761649	1.46249	1.80838	up	--	PREDICTED: uncharacterized protein LOC107858506 isoform X1 [Capsicum annuum]
Caz10g22400	32.6051	41.6195	28.7598	15.1802	15.5367	16.3474	up	Replication factor C subunit 3 OS=Arabidopsis thaliana OX=3702 GN=RFC3 PE=2 SV=1	PREDICTED: replication factor C subunit 3 isoform X1 [Capsicum annuum]
Caz12g18020	1.62721	1.80624	1.06233	0.275097	0.220345	0.193767	up	Pentatricopeptide repeat-containing protein At3g24000, mitochondrial OS=Arabidopsis thaliana OX=3702 GN=PCMP-H87 PE=3 SV=1	Pentatricopeptide repeat-containing protein, mitochondrial [Capsicum annuum]
Caz09g21540	0.46092	0.111171	0.457697	1.65105	4.16295	3.6548	down	Embryonic protein DC-8 OS=Daucus carota OX=4039 PE=3 SV=1	PREDICTED: embryonic protein DC-8 [Capsicum annuum]
Caz05g15970	17.6175	5.72663	21.1338	99.4893	22.7262	24.2237	down	Tryptamine 5-hydroxylase OS=Oryza sativa subsp. japonica OX=39947 GN=CYP71P1 PE=1 SV=1	PREDICTED: cytochrome P450 71A1-like [Capsicum annuum]
Caz02g30400	4.38305	4.95758	3.06004	2.05769	2.30914	2.08224	up	THO complex subunit 2 OS=Arabidopsis thaliana OX=3702 GN=THO2 PE=1 SV=1	THO complex subunit 2 [Capsicum annuum]
Caz09g18520	17.607	25.1765	17.2351	7.72091	9.37865	10.9416	up	--	hypothetical protein BC332_23196 [Capsicum chinense]
Caz02g09210	30.5945	30.6974	36.6344	45.2173	49.4206	50.4032	down	Pyrroline-5-carboxylate reductase OS=Actinidia chinensis var. chinensis OX=1590841 GN=CEY00_Acc23110 PE=2 SV=2	PREDICTED: pyrroline-5-carboxylate reductase [Capsicum annuum]
Caz08g16380	7.55913	10.8681	8.43436	3.38651	5.09321	4.93994	up	Phosphoribosylamine--glycine ligase, chloroplastic OS=Arabidopsis thaliana OX=3702 GN=PUR2 PE=2 SV=2	Phosphoribosylamine--glycine ligase [Capsicum annuum]
Caz01g23800	0.901882	1.19184	0.797093	1.13538	1.49115	1.65928	down	Protein SEMI-ROLLED LEAF 2 OS=Oryza sativa subsp. japonica OX=39947 GN=SRL2 PE=2 SV=1	putative DNA-directed RNA polymerases II, IV and V subunit 11 [Capsicum annuum]
Caz03g08170	3.30302	4.9662	3.83089	1.52227	1.70936	2.53722	up	ABC transporter B family member 25 OS=Oryza sativa subsp. japonica OX=39947 GN=ABCB25 PE=2 SV=1	PREDICTED: ABC transporter B family member 25-like [Capsicum annuum]
Caz07g14440	2.1414	2.08026	0.812753	0.617338	0.175774	0.38518	up	Pentatricopeptide repeat-containing protein At1g71460, chloroplastic OS=Arabidopsis thaliana OX=3702 GN=PCMP-A3 PE=2 SV=1	Pentatricopeptide repeat-containing protein, chloroplastic [Capsicum chinense]
Caz12g20920	0.83452	0.820457	0.707976	1.03415	1.35664	1.20756	down	Transcriptional activator DEMETER OS=Arabidopsis thaliana OX=3702 GN=DME PE=1 SV=2	PREDICTED: transcriptional activator DEMETER [Capsicum annuum]
Caz01g21980	6.85101	7.23397	10.9955	3.16511	3.49543	3.95342	up	Kinesin-like protein KIN-12C OS=Arabidopsis thaliana OX=3702 GN=KIN12C PE=1 SV=1	putative F-box protein CPR30-like [Capsicum annuum]
Caz03g00790	7.18761	8.16172	5.97825	2.51536	3.08876	2.73518	up	Exportin-T OS=Arabidopsis thaliana OX=3702 GN=PSD PE=2 SV=1	PREDICTED: exportin-T isoform X1 [Capsicum annuum]
Caz03g19710	7.47424	6.97636	7.41917	8.40013	10.0736	10.7081	down	U-box domain-containing protein 32 OS=Arabidopsis thaliana OX=3702 GN=PUB32 PE=1 SV=1	Receptor protein kinase, putative isoform 2 [Capsicum annuum]
Caz10g13550	47.604	59.7506	24.2735	10.3852	9.85982	10.232	up	--	putative soluble inorganic pyrophosphatase-like isoform 1 [Capsicum annuum]
Caz01g40900	1.56524	1.07693	1.28397	6.30517	6.00915	5.90171	down	Calcineurin B-like protein 1 OS=Arabidopsis thaliana OX=3702 GN=CBL1 PE=1 SV=3	PREDICTED: calcineurin B-like protein 1 isoform X1 [Capsicum annuum]
Caz10g11340	8.83441	1.56327	1.52357	5.54686	16.2889	23.1447	down	--	PREDICTED: uncharacterized protein LOC107843388 [Capsicum annuum]
Caz07g18350	7.25382	5.49353	1.15786	0.830606	1.21729	0.816922	up	Cytochrome P450 CYP72A219 OS=Panax ginseng OX=4054 PE=2 SV=1	PREDICTED: cytochrome P450 CYP72A219-like [Capsicum annuum]
Caz03g15870	72.5763	87.3763	81.9641	108.161	117.101	117.401	down	NADH dehydrogenase [ubiquinone] iron-sulfur protein 6, mitochondrial OS=Arabidopsis thaliana OX=3702 GN=At3g03070 PE=1 SV=1	NADH dehydrogenase [ubiquinone] iron-sulfur protein 6, mitochondrial [Capsicum baccatum]
Caz06g10520	11.3155	14.7907	9.65387	14.9855	16.7257	15.9272	down	Protein CANDIDATE G-PROTEIN COUPLED RECEPTOR 2 OS=Arabidopsis thaliana OX=3702 GN=CAND2 PE=1 SV=1	hypothetical protein BC332_16612 [Capsicum chinense]
Caz09g21610	1.50671	1.60488	3.29088	4.56016	9.25357	10.441	down	--	putative F-box protein PP2-A15-like [Capsicum annuum]
[truncated: 1,315 more rows]

## Sheet: Table S4
Table S4. Genes directly bound and regulated by CaRIN, identified through DAP-seq and RNA-seq.
[truncated: 78 more rows]
